# Supplementary material for: [(1R*,2S*)-N 1-Benzyl-2-phenyl-1-(pyridin-2-yl)-N 2-(pyridin-2-ylmeth­yl)ethane-1,2-diamine]­dichloridozinc(II)
Source: Acta Crystallogr Sect E Struct Rep Online. 2011 Feb 16;67(Pt 3):m337–8. doi: 10.1107/S1600536811004314 (PMC3052059; doi:10.1107/S1600536811004314)
Supplement: Supplementary file 1 [file e-67-0m337-sup1.cif]

##############################################################################
###                                                                        ###
###        Electronic paper (Acta Crystallographica Section E)             ###
###                                                                        ###
##############################################################################
#                                                                            #
# This CIF contains the data in a paper accepted for publication in Acta     #
# Crystallographica Section E. It conforms to the requirements of Notes      #
# for Authors for Section E, and has been peer reviewed under the auspices   #
# of the IUCr Commission on Journals.                                        #
#                                                                            #
# Full details of the Crystallographic Information File format               #
# are given in the paper "The Crystallographic Information File (CIF):       #
# a New Standard Archive File for Crystallography" by S. R. Hall, F. H.      #
# Allen and I. D. Brown [Acta Cryst. (1991), A47, 655-685].                  #
#                                                                            #
# The current version of the core CIF dictionary is obtainable from          #
# ftp://ftp.iucr.org/pub/cif_core.dic. The current version number is 2.4.    #
#                                                                            #
# Software is freely available for graphical display of the structure(s) in  #
# this CIF.  For information consult the CIF home page http://www.iucr.org/  #
# cif/home.html                                                              #
#                                                                            #
# This file may be used for bona fide research purposes within the           #
# scientific community so long as proper attribution is given to the journal # 
# article from which it was obtained.                                        #
#                                                                            #
##############################################################################
                                             
data_global
_audit_creation_method     'SHELXL97 and manual editing'
_journal_date_recd_electronic     2011-01-21
_journal_date_accepted     2011-02-04
_journal_name_full     'Acta Crystallographica, Section E'
_journal_year     2011
_journal_volume     67
_journal_issue      3
_journal_page_first     m337
_journal_page_last     m338
_journal_paper_category     QM
_journal_coeditor_code     ZJ2001
_publ_contact_author_name     'Adailton J. Bortoluzzi'
_publ_contact_author_address
;
    Depto. de Qu\'imica - UFSC
    88040 - 900 Florian\'opolis, SC
    Brazil
;
_publ_contact_author_email     adajb@qmc.ufsc.br
_publ_contact_author_fax     '55(48)3316888'
_publ_contact_author_phone     '55(48)3316826'
_publ_section_title
;\
[(1<i>R</i>*,2<i>S</i>*)-<i>N</i>^1^-Benzyl-2-phenyl-1-(pyridin-2-yl)-\
<i>N</i>^2^-(pyridin-2-ylmethyl)ethane-1,2-diamine]dichloridozinc(II)
;
loop_
    _publ_author_name
    _publ_author_address
    'Bortoluzzi, Adailton J.'
;    Depto. de Qu\'imica -- UFSC
     88040-900 Florian\'opolis, SC
     Brazil
;
    'Mireski, Sandro L.'
;    Depto. de Qu\'imica -- UFSC
     88040-900 Florian\'opolis, SC
     Brazil
;
    'Joussef, Antonio C.'
;    Depto. de Qu\'imica -- UFSC
     88040-900 Florian\'opolis, SC
     Brazil
;
data_I
_audit_creation_method     SHELXL-97
_chemical_name_systematic
;
[(1<i>R</i>*,2<i>S</i>*)-<i>N</i>^1^-Benzyl-2-phenyl-1-(pyridin-2-yl)-
<i>N</i>^2^-(pyridin-2-ylmethyl)ethane-1,2-diamine]dichloridozinc(II)
;
_chemical_name_common     ?
_chemical_formula_moiety     'C26 H26 Cl2 N4 Zn'
_chemical_formula_sum     'C26 H26 Cl2 N4 Zn'
_chemical_formula_iupac     '[Zn Cl2 (C26 H26 N4)]'
_chemical_formula_weight     530.78
_chemical_melting_point     ?
_symmetry_cell_setting     monoclinic
_symmetry_space_group_name_H-M     'P 21/c'
_symmetry_space_group_name_Hall     '-P 2ybc'
loop_
    _symmetry_equiv_pos_as_xyz
    'x, y, z'
    '-x, y+1/2, -z+1/2'
    '-x, -y, -z'
    'x, -y-1/2, z-1/2'
_cell_length_a     9.1716(14)
_cell_length_b     28.888(2)
_cell_length_c     10.4304(12)
_cell_angle_alpha     90.00
_cell_angle_beta     109.541(8)
_cell_angle_gamma     90.00
_cell_volume     2604.3(5)
_cell_formula_units_Z     4
_cell_measurement_reflns_used     25
_cell_measurement_theta_min     8.40
_cell_measurement_theta_max     13.93
_cell_measurement_temperature     293(2)
_exptl_crystal_description     disc
_exptl_crystal_colour     colorless
_exptl_crystal_size_max     0.46
_exptl_crystal_size_mid     0.43
_exptl_crystal_size_min     0.26
_exptl_crystal_density_diffrn     1.354
_exptl_crystal_density_meas     ?
_exptl_crystal_density_method     'not measured'
_exptl_crystal_F_000     1096
_exptl_absorpt_coefficient_mu     1.169
_exptl_absorpt_correction_type     psi-scan
_exptl_absorpt_process_details
;
[PLATON (Spek, 2009); North <i>et al.</i> (1968)]
;
_exptl_absorpt_correction_T_min     0.615
_exptl_absorpt_correction_T_max     0.751
_exptl_special_details
;
;
_diffrn_ambient_temperature     293(2)
_diffrn_radiation_type     MoK\a
_diffrn_radiation_wavelength     0.71069
_diffrn_radiation_source     'fine-focus sealed tube'
_diffrn_radiation_monochromator     graphite
_diffrn_measurement_device_type     'Enraf--Nonius CAD-4 diffractometer'
_diffrn_measurement_method     \w--2\q
_diffrn_detector_area_resol_mean     ?
_diffrn_reflns_number     4899
_diffrn_reflns_av_R_equivalents     0.0484
_diffrn_reflns_av_sigmaI/netI     0.0762
_diffrn_reflns_theta_min     1.41
_diffrn_reflns_theta_max     25.07
_diffrn_reflns_theta_full     25.07
_diffrn_measured_fraction_theta_max     1.000
_diffrn_measured_fraction_theta_full     1.000
_diffrn_reflns_limit_h_min     -10
_diffrn_reflns_limit_h_max     10
_diffrn_reflns_limit_k_min     -34
_diffrn_reflns_limit_k_max     0
_diffrn_reflns_limit_l_min     -12
_diffrn_reflns_limit_l_max     0
_diffrn_standards_number     3
_diffrn_standards_interval_count     200
_diffrn_standards_interval_time     ?
_diffrn_standards_decay_%     1
_reflns_number_total     4632
_reflns_number_gt     2892
_reflns_threshold_expression     I>2\s(I)
_refine_ls_structure_factor_coef     Fsqd
_refine_ls_matrix_type     full
_refine_ls_R_factor_all     0.1277
_refine_ls_R_factor_gt     0.0556
_refine_ls_wR_factor_gt     0.1362
_refine_ls_wR_factor_ref     0.1688
_refine_ls_goodness_of_fit_ref     1.047
_refine_ls_restrained_S_all     1.047
_refine_ls_number_reflns     4632
_refine_ls_number_parameters     298
_refine_ls_number_restraints     0
_refine_ls_hydrogen_treatment     constr
_refine_ls_weighting_scheme     calc
_refine_ls_weighting_details
         'calc w=1/[\s^2^(Fo^2^)+(0.0767P)^2^+4.3127P] where P=(Fo^2^+2Fc^2^)/3'
_atom_sites_solution_hydrogens     geom
_atom_sites_solution_primary     direct
_atom_sites_solution_secondary     difmap
_refine_ls_shift/su_max     0.000
_refine_ls_shift/su_mean     0.000
_refine_diff_density_max     0.739
_refine_diff_density_min     -0.385
_refine_ls_extinction_method     none
_refine_ls_extinction_coef     ?
loop_
    _atom_type_symbol
    _atom_type_description
    _atom_type_scat_dispersion_real
    _atom_type_scat_dispersion_imag
    _atom_type_scat_source
    'C' 'C' 0.0033 0.0016
                         'International Tables Vol C Tables 4.2.6.8 and 6.1.1.4'
    'H' 'H' 0.0000 0.0000
                         'International Tables Vol C Tables 4.2.6.8 and 6.1.1.4'
    'N' 'N' 0.0061 0.0033
                         'International Tables Vol C Tables 4.2.6.8 and 6.1.1.4'
    'Cl' 'Cl' 0.1484 0.1585
                         'International Tables Vol C Tables 4.2.6.8 and 6.1.1.4'
    'Zn' 'Zn' 0.2839 1.4301
                         'International Tables Vol C Tables 4.2.6.8 and 6.1.1.4'
_computing_data_collection     'CAD-4 Software (Enraf--Nonius, 1989)'
_computing_cell_refinement
;
SET4 in CAD-4 Software  (Enraf--Nonius, 1989)
;
_computing_data_reduction     'HELENA (Spek, 1996)'
_computing_structure_solution     'SIR97 (Altomare <i>et al.</i>, 1999)'
_computing_structure_refinement     'SHELXL97 (Sheldrick, 2008)'
_computing_molecular_graphics
;
PLATON (Spek, 2009) and Mercury (Macrae <i>et al.</i>, 2006)
;
_computing_publication_material
;
SHELXL97 (Sheldrick, 2008)
;
loop_
    _atom_site_type_symbol
    _atom_site_label
    _atom_site_fract_x
    _atom_site_fract_y
    _atom_site_fract_z
    _atom_site_U_iso_or_equiv
    _atom_site_adp_type
    _atom_site_calc_flag
    _atom_site_refinement_flags
    _atom_site_occupancy
    _atom_site_disorder_assembly
    _atom_site_disorder_group
    Zn Zn1 0.46704(7) 0.07907(2) -0.11615(6) 0.0407(2) Uani d . 1 . .
    Cl Cl1 0.4754(2) 0.13915(6) -0.24916(18) 0.0689(5) Uani d . 1 . .
    Cl Cl2 0.26694(16) 0.02852(5) -0.17505(17) 0.0541(4) Uani d . 1 . .
    N N1 0.4102(5) 0.12227(17) 0.0387(4) 0.0422(11) Uani d . 1 . .
    H H1 0.4033 0.1480 -0.0152 0.051 Uiso d R 1 . .
    C C2 0.5396(6) 0.1186(2) 0.1695(5) 0.0423(13) Uani d . 1 . .
    H H2 0.5278 0.0898 0.2146 0.051 Uiso calc R 1 . .
    C C3 0.6918(6) 0.11640(18) 0.1384(5) 0.0376(12) Uani d . 1 . .
    H H3 0.6986 0.1447 0.0888 0.045 Uiso calc R 1 . .
    N N4 0.6810(5) 0.07700(17) 0.0455(4) 0.0412(10) Uani d . 1 . .
    H H4 0.6723 0.0492 0.0841 0.049 Uiso d R 1 . .
    C C10 0.2536(7) 0.1176(2) 0.0553(6) 0.0527(16) Uani d . 1 . .
    H H10A 0.2160 0.0863 0.0328 0.063 Uiso calc R 1 . .
    H H10B 0.2636 0.1233 0.1496 0.063 Uiso calc R 1 . .
    C C11 0.1394(7) 0.1508(2) -0.0336(7) 0.0578(17) Uani d . 1 . .
    C C12 0.0595(8) 0.1409(3) -0.1672(8) 0.073(2) Uani d . 1 . .
    H H12 0.0785 0.1129 -0.2027 0.088 Uiso calc R 1 . .
    C C13 -0.0465(11) 0.1704(4) -0.2503(10) 0.107(3) Uani d . 1 . .
    H H13 -0.1007 0.1622 -0.3398 0.128 Uiso calc R 1 . .
    C C14 -0.0720(13) 0.2124(4) -0.1994(14) 0.126(4) Uani d . 1 . .
    H H14 -0.1410 0.2332 -0.2562 0.151 Uiso calc R 1 . .
    C C15 0.0021(14) 0.2238(4) -0.0674(14) 0.131(4) Uani d . 1 . .
    H H15 -0.0167 0.2521 -0.0332 0.158 Uiso calc R 1 . .
    C C16 0.1102(10) 0.1915(3) 0.0184(10) 0.097(3) Uani d . 1 . .
    H H16 0.1604 0.1985 0.1097 0.116 Uiso calc R 1 . .
    C C21 0.5408(6) 0.1586(2) 0.2628(5) 0.0439(14) Uani d . 1 . .
    N N22 0.5383(8) 0.1999(2) 0.2084(6) 0.0710(17) Uani d . 1 . .
    C C23 0.5386(11) 0.2370(3) 0.2849(8) 0.089(3) Uani d . 1 . .
    H H23 0.5390 0.2661 0.2473 0.106 Uiso calc R 1 . .
    C C24 0.5384(11) 0.2342(3) 0.4158(8) 0.085(2) Uani d . 1 . .
    H H24 0.5347 0.2607 0.4655 0.102 Uiso calc R 1 . .
    C C25 0.5437(11) 0.1911(3) 0.4705(8) 0.086(2) Uani d . 1 . .
    H H25 0.5468 0.1876 0.5600 0.103 Uiso calc R 1 . .
    C C26 0.5446(9) 0.1531(3) 0.3938(6) 0.0666(19) Uani d . 1 . .
    H H26 0.5478 0.1236 0.4303 0.080 Uiso calc R 1 . .
    C C31 0.8333(6) 0.1148(2) 0.2652(6) 0.0462(14) Uani d . 1 . .
    C C32 0.9515(8) 0.1457(3) 0.2857(8) 0.081(2) Uani d . 1 . .
    H H32 0.9441 0.1686 0.2211 0.097 Uiso calc R 1 . .
    C C33 1.0832(10) 0.1437(4) 0.4016(10) 0.103(3) Uani d . 1 . .
    H H33 1.1622 0.1652 0.4146 0.124 Uiso calc R 1 . .
    C C34 1.0948(10) 0.1104(4) 0.4943(9) 0.094(3) Uani d . 1 . .
    H H34 1.1827 0.1093 0.5715 0.112 Uiso calc R 1 . .
    C C35 0.9809(9) 0.0781(3) 0.4783(7) 0.082(2) Uani d . 1 . .
    H H35 0.9905 0.0553 0.5436 0.099 Uiso calc R 1 . .
    C C36 0.8510(7) 0.0802(2) 0.3625(6) 0.0588(16) Uani d . 1 . .
    H H36 0.7738 0.0581 0.3493 0.071 Uiso calc R 1 . .
    C C40 0.8042(6) 0.0759(2) -0.0161(6) 0.0516(15) Uani d . 1 . .
    H H40A 0.9018 0.0676 0.0525 0.062 Uiso calc R 1 . .
    H H40B 0.8154 0.1063 -0.0511 0.062 Uiso calc R 1 . .
    C C41 0.7654(6) 0.0413(2) -0.1293(6) 0.0451(14) Uani d . 1 . .
    N N42 0.6161(5) 0.03297(17) -0.1926(5) 0.0456(12) Uani d . 1 . .
    C C43 0.5756(8) 0.0035(2) -0.2951(6) 0.0565(16) Uani d . 1 . .
    H H43 0.4708 -0.0019 -0.3392 0.068 Uiso calc R 1 . .
    C C44 0.6810(9) -0.0196(3) -0.3402(7) 0.068(2) Uani d . 1 . .
    H H44 0.6488 -0.0404 -0.4124 0.082 Uiso calc R 1 . .
    C C45 0.8357(9) -0.0108(3) -0.2740(7) 0.070(2) Uani d . 1 . .
    H H45 0.9104 -0.0257 -0.3011 0.084 Uiso calc R 1 . .
    C C46 0.8785(7) 0.0199(2) -0.1688(7) 0.0590(17) Uani d . 1 . .
    H H46 0.9825 0.0263 -0.1241 0.071 Uiso calc R 1 . .
loop_
    _atom_site_aniso_label
    _atom_site_aniso_U_11
    _atom_site_aniso_U_22
    _atom_site_aniso_U_33
    _atom_site_aniso_U_12
    _atom_site_aniso_U_13
    _atom_site_aniso_U_23
    Zn1 0.0376(3) 0.0438(4) 0.0395(3) -0.0025(3) 0.0115(2) 0.0016(3)
    Cl1 0.0804(12) 0.0628(11) 0.0625(10) -0.0105(9) 0.0225(9) 0.0193(9)
    Cl2 0.0394(8) 0.0452(9) 0.0764(11) -0.0050(6) 0.0176(7) -0.0015(8)
    N1 0.038(3) 0.051(3) 0.041(2) 0.004(2) 0.017(2) 0.001(2)
    C2 0.049(3) 0.042(3) 0.038(3) 0.001(3) 0.017(3) 0.004(2)
    C3 0.039(3) 0.034(3) 0.043(3) -0.003(2) 0.019(2) 0.000(2)
    N4 0.037(2) 0.050(3) 0.038(2) 0.001(2) 0.0144(19) -0.002(2)
    C10 0.046(3) 0.071(4) 0.047(3) -0.001(3) 0.023(3) -0.003(3)
    C11 0.048(4) 0.061(4) 0.072(4) 0.008(3) 0.029(3) 0.006(4)
    C12 0.068(5) 0.074(5) 0.073(5) 0.018(4) 0.017(4) 0.006(4)
    C13 0.091(7) 0.120(9) 0.097(7) 0.040(6) 0.014(5) 0.010(6)
    C14 0.107(8) 0.129(10) 0.133(10) 0.062(7) 0.028(7) 0.021(8)
    C15 0.131(10) 0.107(9) 0.165(12) 0.057(8) 0.062(9) -0.009(8)
    C16 0.091(6) 0.099(7) 0.105(7) 0.026(5) 0.040(5) -0.012(6)
    C21 0.049(3) 0.048(4) 0.039(3) 0.003(3) 0.020(3) 0.008(3)
    N22 0.121(5) 0.050(4) 0.055(3) 0.002(3) 0.047(4) -0.001(3)
    C23 0.162(9) 0.037(4) 0.087(6) 0.003(5) 0.068(6) -0.005(4)
    C24 0.135(7) 0.067(5) 0.070(5) 0.004(5) 0.057(5) -0.026(4)
    C25 0.137(7) 0.083(6) 0.056(4) -0.012(5) 0.059(5) -0.007(4)
    C26 0.106(6) 0.055(4) 0.048(4) -0.002(4) 0.037(4) 0.000(3)
    C31 0.043(3) 0.048(4) 0.048(3) 0.000(3) 0.015(3) -0.014(3)
    C32 0.063(5) 0.092(6) 0.078(5) -0.020(4) 0.013(4) -0.011(4)
    C33 0.069(6) 0.134(9) 0.092(7) -0.028(6) 0.008(5) -0.036(7)
    C34 0.067(6) 0.133(9) 0.063(5) 0.011(6) -0.002(4) -0.032(6)
    C35 0.076(5) 0.108(7) 0.050(4) 0.023(5) 0.004(4) -0.017(4)
    C36 0.054(4) 0.067(4) 0.048(3) 0.011(3) 0.006(3) -0.008(4)
    C40 0.037(3) 0.065(4) 0.053(3) 0.000(3) 0.017(3) -0.006(3)
    C41 0.042(3) 0.054(4) 0.042(3) 0.002(3) 0.017(3) -0.004(3)
    N42 0.039(3) 0.056(3) 0.043(3) 0.000(2) 0.015(2) -0.006(2)
    C43 0.055(4) 0.065(4) 0.047(3) -0.007(3) 0.015(3) -0.006(3)
    C44 0.082(5) 0.073(5) 0.055(4) 0.002(4) 0.030(4) -0.013(4)
    C45 0.067(5) 0.088(6) 0.063(4) 0.014(4) 0.031(4) -0.010(4)
    C46 0.043(3) 0.081(5) 0.056(4) 0.007(3) 0.022(3) -0.006(4)
loop_
    _geom_bond_atom_site_label_1
    _geom_bond_atom_site_label_2
    _geom_bond_site_symmetry_2
    _geom_bond_distance
    _geom_bond_publ_flag
    Zn1 N4 . 2.118(4) ?
    Zn1 N1 . 2.236(4) ?
    Zn1 N42 . 2.238(5) ?
    Zn1 Cl1 . 2.2393(17) ?
    Zn1 Cl2 . 2.2635(16) ?
    N1 C2 . 1.482(7) ?
    N1 C10 . 1.509(7) ?
    N1 H1 . 0.9223 ?
    C2 C21 . 1.509(8) ?
    C2 C3 . 1.537(7) ?
    C2 H2 . 0.9800 ?
    C3 N4 . 1.476(7) ?
    C3 C31 . 1.513(8) ?
    C3 H3 . 0.9800 ?
    N4 C40 . 1.476(7) ?
    N4 H4 . 0.9146 ?
    C10 C11 . 1.492(9) ?
    C10 H10A . 0.9700 ?
    C10 H10B . 0.9700 ?
    C11 C16 . 1.358(10) ?
    C11 C12 . 1.371(10) ?
    C12 C13 . 1.362(11) ?
    C12 H12 . 0.9300 ?
    C13 C14 . 1.375(14) ?
    C13 H13 . 0.9300 ?
    C14 C15 . 1.356(15) ?
    C14 H14 . 0.9300 ?
    C15 C16 . 1.436(13) ?
    C15 H15 . 0.9300 ?
    C16 H16 . 0.9300 ?
    C21 N22 . 1.318(8) ?
    C21 C26 . 1.365(8) ?
    N22 C23 . 1.334(9) ?
    C23 C24 . 1.369(10) ?
    C23 H23 . 0.9300 ?
    C24 C25 . 1.366(11) ?
    C24 H24 . 0.9300 ?
    C25 C26 . 1.359(10) ?
    C25 H25 . 0.9300 ?
    C26 H26 . 0.9300 ?
    C31 C32 . 1.364(9) ?
    C31 C36 . 1.395(9) ?
    C32 C33 . 1.396(11) ?
    C32 H32 . 0.9300 ?
    C33 C34 . 1.342(13) ?
    C33 H33 . 0.9300 ?
    C34 C35 . 1.369(12) ?
    C34 H34 . 0.9300 ?
    C35 C36 . 1.386(9) ?
    C35 H35 . 0.9300 ?
    C36 H36 . 0.9300 ?
    C40 C41 . 1.496(8) ?
    C40 H40A . 0.9700 ?
    C40 H40B . 0.9700 ?
    C41 N42 . 1.328(7) ?
    C41 C46 . 1.384(8) ?
    N42 C43 . 1.318(8) ?
    C43 C44 . 1.381(9) ?
    C43 H43 . 0.9300 ?
    C44 C45 . 1.378(10) ?
    C44 H44 . 0.9300 ?
    C45 C46 . 1.362(9) ?
    C45 H45 . 0.9300 ?
    C46 H46 . 0.9300 ?
loop_
    _geom_angle_atom_site_label_1
    _geom_angle_atom_site_label_2
    _geom_angle_atom_site_label_3
    _geom_angle_site_symmetry_1
    _geom_angle_site_symmetry_3
    _geom_angle
    _geom_angle_publ_flag
    N4 Zn1 N1 . . 79.54(16) ?
    N4 Zn1 N42 . . 75.71(17) ?
    N1 Zn1 N42 . . 155.13(16) ?
    N4 Zn1 Cl1 . . 107.49(14) ?
    N1 Zn1 Cl1 . . 94.56(14) ?
    N42 Zn1 Cl1 . . 95.09(14) ?
    N4 Zn1 Cl2 . . 130.48(14) ?
    N1 Zn1 Cl2 . . 101.09(12) ?
    N42 Zn1 Cl2 . . 93.20(13) ?
    Cl1 Zn1 Cl2 . . 121.64(7) ?
    C2 N1 C10 . . 112.8(4) ?
    C2 N1 Zn1 . . 108.5(3) ?
    C10 N1 Zn1 . . 119.6(3) ?
    C2 N1 H1 . . 119.3 ?
    C10 N1 H1 . . 105.6 ?
    Zn1 N1 H1 . . 89.7 ?
    N1 C2 C21 . . 111.7(4) ?
    N1 C2 C3 . . 108.2(4) ?
    C21 C2 C3 . . 110.9(5) ?
    N1 C2 H2 . . 108.6 ?
    C21 C2 H2 . . 108.6 ?
    C3 C2 H2 . . 108.6 ?
    N4 C3 C31 . . 113.6(4) ?
    N4 C3 C2 . . 107.7(4) ?
    C31 C3 C2 . . 113.0(4) ?
    N4 C3 H3 . . 107.4 ?
    C31 C3 H3 . . 107.4 ?
    C2 C3 H3 . . 107.4 ?
    C3 N4 C40 . . 114.2(4) ?
    C3 N4 Zn1 . . 110.0(3) ?
    C40 N4 Zn1 . . 107.1(3) ?
    C3 N4 H4 . . 112.7 ?
    C40 N4 H4 . . 111.4 ?
    Zn1 N4 H4 . . 100.4 ?
    C11 C10 N1 . . 111.7(5) ?
    C11 C10 H10A . . 109.3 ?
    N1 C10 H10A . . 109.3 ?
    C11 C10 H10B . . 109.3 ?
    N1 C10 H10B . . 109.3 ?
    H10A C10 H10B . . 108.0 ?
    C16 C11 C12 . . 118.5(7) ?
    C16 C11 C10 . . 119.9(7) ?
    C12 C11 C10 . . 121.6(6) ?
    C13 C12 C11 . . 122.8(8) ?
    C13 C12 H12 . . 118.6 ?
    C11 C12 H12 . . 118.6 ?
    C12 C13 C14 . . 118.9(10) ?
    C12 C13 H13 . . 120.6 ?
    C14 C13 H13 . . 120.6 ?
    C15 C14 C13 . . 121.0(10) ?
    C15 C14 H14 . . 119.5 ?
    C13 C14 H14 . . 119.5 ?
    C14 C15 C16 . . 118.8(10) ?
    C14 C15 H15 . . 120.6 ?
    C16 C15 H15 . . 120.6 ?
    C11 C16 C15 . . 120.0(9) ?
    C11 C16 H16 . . 120.0 ?
    C15 C16 H16 . . 120.0 ?
    N22 C21 C26 . . 121.9(6) ?
    N22 C21 C2 . . 114.8(5) ?
    C26 C21 C2 . . 123.3(5) ?
    C21 N22 C23 . . 118.2(6) ?
    N22 C23 C24 . . 123.4(7) ?
    N22 C23 H23 . . 118.3 ?
    C24 C23 H23 . . 118.3 ?
    C25 C24 C23 . . 117.2(7) ?
    C25 C24 H24 . . 121.4 ?
    C23 C24 H24 . . 121.4 ?
    C26 C25 C24 . . 119.8(7) ?
    C26 C25 H25 . . 120.1 ?
    C24 C25 H25 . . 120.1 ?
    C25 C26 C21 . . 119.5(7) ?
    C25 C26 H26 . . 120.3 ?
    C21 C26 H26 . . 120.3 ?
    C32 C31 C36 . . 117.5(6) ?
    C32 C31 C3 . . 121.5(6) ?
    C36 C31 C3 . . 121.0(5) ?
    C31 C32 C33 . . 121.4(9) ?
    C31 C32 H32 . . 119.3 ?
    C33 C32 H32 . . 119.3 ?
    C34 C33 C32 . . 119.4(9) ?
    C34 C33 H33 . . 120.3 ?
    C32 C33 H33 . . 120.3 ?
    C33 C34 C35 . . 121.9(8) ?
    C33 C34 H34 . . 119.1 ?
    C35 C34 H34 . . 119.1 ?
    C34 C35 C36 . . 118.3(8) ?
    C34 C35 H35 . . 120.9 ?
    C36 C35 H35 . . 120.9 ?
    C35 C36 C31 . . 121.5(7) ?
    C35 C36 H36 . . 119.2 ?
    C31 C36 H36 . . 119.2 ?
    N4 C40 C41 . . 110.1(5) ?
    N4 C40 H40A . . 109.6 ?
    C41 C40 H40A . . 109.6 ?
    N4 C40 H40B . . 109.6 ?
    C41 C40 H40B . . 109.6 ?
    H40A C40 H40B . . 108.2 ?
    N42 C41 C46 . . 121.5(6) ?
    N42 C41 C40 . . 116.5(5) ?
    C46 C41 C40 . . 122.0(5) ?
    C43 N42 C41 . . 118.9(5) ?
    C43 N42 Zn1 . . 129.3(4) ?
    C41 N42 Zn1 . . 111.5(4) ?
    N42 C43 C44 . . 123.3(6) ?
    N42 C43 H43 . . 118.3 ?
    C44 C43 H43 . . 118.3 ?
    C45 C44 C43 . . 117.4(6) ?
    C45 C44 H44 . . 121.3 ?
    C43 C44 H44 . . 121.3 ?
    C46 C45 C44 . . 119.7(6) ?
    C46 C45 H45 . . 120.2 ?
    C44 C45 H45 . . 120.2 ?
    C45 C46 C41 . . 119.2(6) ?
    C45 C46 H46 . . 120.4 ?
    C41 C46 H46 . . 120.4 ?
loop_
    _geom_torsion_atom_site_label_1
    _geom_torsion_atom_site_label_2
    _geom_torsion_atom_site_label_3
    _geom_torsion_atom_site_label_4
    _geom_torsion_site_symmetry_1
    _geom_torsion_site_symmetry_2
    _geom_torsion_site_symmetry_3
    _geom_torsion_site_symmetry_4
    _geom_torsion
    _geom_torsion_publ_flag
    N4 Zn1 N1 C2 . . . . -9.2(3) ?
    N42 Zn1 N1 C2 . . . . -3.6(6) ?
    Cl1 Zn1 N1 C2 . . . . -116.2(3) ?
    Cl2 Zn1 N1 C2 . . . . 120.3(3) ?
    N4 Zn1 N1 C10 . . . . -140.5(4) ?
    N42 Zn1 N1 C10 . . . . -134.9(4) ?
    Cl1 Zn1 N1 C10 . . . . 112.5(4) ?
    Cl2 Zn1 N1 C10 . . . . -11.0(4) ?
    C10 N1 C2 C21 . . . . -66.1(6) ?
    Zn1 N1 C2 C21 . . . . 159.1(4) ?
    C10 N1 C2 C3 . . . . 171.6(5) ?
    Zn1 N1 C2 C3 . . . . 36.7(5) ?
    N1 C2 C3 N4 . . . . -56.4(5) ?
    C21 C2 C3 N4 . . . . -179.2(4) ?
    N1 C2 C3 C31 . . . . 177.3(4) ?
    C21 C2 C3 C31 . . . . 54.5(6) ?
    C31 C3 N4 C40 . . . . -65.8(6) ?
    C2 C3 N4 C40 . . . . 168.2(4) ?
    C31 C3 N4 Zn1 . . . . 173.7(4) ?
    C2 C3 N4 Zn1 . . . . 47.7(5) ?
    N1 Zn1 N4 C3 . . . . -21.3(3) ?
    N42 Zn1 N4 C3 . . . . 161.2(4) ?
    Cl1 Zn1 N4 C3 . . . . 70.3(3) ?
    Cl2 Zn1 N4 C3 . . . . -117.0(3) ?
    N1 Zn1 N4 C40 . . . . -145.9(4) ?
    N42 Zn1 N4 C40 . . . . 36.5(4) ?
    Cl1 Zn1 N4 C40 . . . . -54.4(4) ?
    Cl2 Zn1 N4 C40 . . . . 118.4(4) ?
    C2 N1 C10 C11 . . . . 139.8(5) ?
    Zn1 N1 C10 C11 . . . . -90.9(6) ?
    N1 C10 C11 C16 . . . . -97.6(7) ?
    N1 C10 C11 C12 . . . . 83.7(8) ?
    C16 C11 C12 C13 . . . . 0.7(13) ?
    C10 C11 C12 C13 . . . . 179.3(8) ?
    C11 C12 C13 C14 . . . . 1.7(15) ?
    C12 C13 C14 C15 . . . . -2.6(18) ?
    C13 C14 C15 C16 . . . . 1(2) ?
    C12 C11 C16 C15 . . . . -2.3(13) ?
    C10 C11 C16 C15 . . . . 179.0(8) ?
    C14 C15 C16 C11 . . . . 1.5(17) ?
    N1 C2 C21 N22 . . . . -52.8(7) ?
    C3 C2 C21 N22 . . . . 68.1(7) ?
    N1 C2 C21 C26 . . . . 127.3(6) ?
    C3 C2 C21 C26 . . . . -111.8(7) ?
    C26 C21 N22 C23 . . . . -0.4(11) ?
    C2 C21 N22 C23 . . . . 179.7(7) ?
    C21 N22 C23 C24 . . . . -1.3(14) ?
    N22 C23 C24 C25 . . . . 2.4(15) ?
    C23 C24 C25 C26 . . . . -1.9(14) ?
    C24 C25 C26 C21 . . . . 0.3(13) ?
    N22 C21 C26 C25 . . . . 0.9(11) ?
    C2 C21 C26 C25 . . . . -179.3(7) ?
    N4 C3 C31 C32 . . . . 110.5(7) ?
    C2 C3 C31 C32 . . . . -126.4(6) ?
    N4 C3 C31 C36 . . . . -66.3(7) ?
    C2 C3 C31 C36 . . . . 56.8(7) ?
    C36 C31 C32 C33 . . . . -1.9(11) ?
    C3 C31 C32 C33 . . . . -178.8(7) ?
    C31 C32 C33 C34 . . . . 0.7(14) ?
    C32 C33 C34 C35 . . . . 0.2(14) ?
    C33 C34 C35 C36 . . . . 0.2(13) ?
    C34 C35 C36 C31 . . . . -1.5(10) ?
    C32 C31 C36 C35 . . . . 2.3(9) ?
    C3 C31 C36 C35 . . . . 179.2(6) ?
    C3 N4 C40 C41 . . . . -168.0(5) ?
    Zn1 N4 C40 C41 . . . . -46.0(6) ?
    N4 C40 C41 N42 . . . . 27.5(8) ?
    N4 C40 C41 C46 . . . . -154.3(6) ?
    C46 C41 N42 C43 . . . . 0.2(9) ?
    C40 C41 N42 C43 . . . . 178.5(6) ?
    C46 C41 N42 Zn1 . . . . -173.9(5) ?
    C40 C41 N42 Zn1 . . . . 4.4(7) ?
    N4 Zn1 N42 C43 . . . . 163.2(6) ?
    N1 Zn1 N42 C43 . . . . 157.5(5) ?
    Cl1 Zn1 N42 C43 . . . . -90.0(5) ?
    Cl2 Zn1 N42 C43 . . . . 32.2(5) ?
    N4 Zn1 N42 C41 . . . . -23.4(4) ?
    N1 Zn1 N42 C41 . . . . -29.1(7) ?
    Cl1 Zn1 N42 C41 . . . . 83.3(4) ?
    Cl2 Zn1 N42 C41 . . . . -154.5(4) ?
    C41 N42 C43 C44 . . . . 0.4(10) ?
    Zn1 N42 C43 C44 . . . . 173.3(5) ?
    N42 C43 C44 C45 . . . . -0.5(11) ?
    C43 C44 C45 C46 . . . . -0.1(11) ?
    C44 C45 C46 C41 . . . . 0.7(11) ?
    N42 C41 C46 C45 . . . . -0.8(10) ?
    C40 C41 C46 C45 . . . . -179.0(6) ?
loop_
    _geom_hbond_atom_site_label_D
    _geom_hbond_atom_site_label_H
    _geom_hbond_atom_site_label_A
    _geom_hbond_site_symmetry_A
    _geom_hbond_distance_DH
    _geom_hbond_distance_HA
    _geom_hbond_distance_DA
    _geom_hbond_angle_DHA
    _geom_hbond_publ_flag
    N4 H4 Cl2 3_655 0.91 2.43 3.304(5) 160 y
