# Supplementary material for: [(1R*,2S*)-N 1-Benzyl-2-phenyl-1-(pyridin-2-yl)-N 2-(pyridin-2-ylmeth­yl)ethane-1,2-diamine]­dichloridozinc(II)
Source: Acta Crystallogr Sect E Struct Rep Online. 2011 Feb 16;67(Pt 3):m337–8. doi: 10.1107/S1600536811004314 (PMC3052059; doi:10.1107/S1600536811004314)
Supplement: Supplementary file 2 [file e-67-0m337-Isup2.hkl]

#
# h,k,l, Fc-squared, Fo-squared, sigma(Fo-squared) and status flag
#
data_I
_shelx_title 
;

Dichloridro (1R*, 2S*)-N1-benzyl-2-phenyl-1-(pyridin-2-yl)-N2-
[(pyridin-2-yl) methyl] ethane-1, 2-diamine zinc(II)
;
_shelx_refln_list_code          4
_shelx_F_calc_maximum      268.06
_exptl_crystal_F_000      1096.00
_reflns_d_resolution_high  0.8387
 
loop_
 _symmetry_equiv_pos_as_xyz
 'x, y, z'
 '-x, y+1/2, -z+1/2'
 '-x, -y, -z'
 'x, -y-1/2, z-1/2'
 
_cell_length_a     9.1716
_cell_length_b    28.8877
_cell_length_c    10.4304
_cell_angle_alpha  90.000
_cell_angle_beta  109.541
_cell_angle_gamma  90.000
 
_shelx_F_squared_multiplier     1.000
 
loop_
 _refln_index_h
 _refln_index_k
 _refln_index_l
 _refln_F_squared_calc
 _refln_F_squared_meas
 _refln_F_squared_sigma
 _refln_observed_status
   1   0   0    27033.09    30151.46    443.33 o
   2   0   0    51764.71    54293.90    642.81 o
   3   0   0    24525.84    25825.94    366.95 o
   4   0   0    11202.83    10925.39    147.63 o
   5   0   0     6293.29     6000.29    310.32 o
   6   0   0       22.88        4.07     39.84 o
   7   0   0      238.30      252.73     21.00 o
   8   0   0        1.80       23.31     52.45 o
   9   0   0        3.40       -4.88     74.03 o
  10   0   0      253.70      250.66     34.03 o
   1   1   0      272.65      234.16     16.43 o
   2   1   0     1008.30     1122.78     20.96 o
   3   1   0       35.84       71.95      8.42 o
   4   1   0       45.39      133.37     12.57 o
   5   1   0      201.30      281.69     16.75 o
   6   1   0      658.78      739.04     32.82 o
   7   1   0      118.76        2.33     53.63 o
   8   1   0      210.61      253.56     31.56 o
   9   1   0      187.65      186.97     27.17 o
  10   1   0      107.93       11.19     86.51 o
   0   2   0    16119.07    16189.96     80.53 o
   1   2   0     1620.80     1925.85     26.31 o
   2   2   0    23051.16    25440.78    225.70 o
   3   2   0       40.64       89.65      8.42 o
   4   2   0      358.88      382.43     12.59 o
   5   2   0      106.83      180.07     14.26 o
   6   2   0        9.93       94.53     16.79 o
   7   2   0      213.86      203.71     21.02 o
   8   2   0      122.77      216.08     60.18 o
   9   2   0       18.69       52.00     35.66 o
  10   2   0       32.54      147.06     47.07 o
   1   3   0       35.84       27.37      9.01 o
   2   3   0     4896.55     5427.19     67.45 o
   3   3   0     6733.17     6709.05     88.11 o
   4   3   0     3403.72     3109.64     48.37 o
   5   3   0    11981.53    10852.83    182.46 o
   6   3   0     4373.44     4050.49    117.18 o
   7   3   0      380.87      345.72     22.88 o
   8   3   0     1010.98      896.61     40.38 o
   9   3   0      888.50      877.23     38.17 o
  10   3   0      621.68      650.94     70.08 o
   0   4   0    23117.92    24072.74    131.75 o
   1   4   0     1183.35     1586.35     53.43 o
   2   4   0    12719.39    13610.93    278.01 o
   3   4   0     6091.99     6649.89    135.44 o
   4   4   0      472.74      513.54     17.11 o
   5   4   0     1052.88     1130.79     22.95 o
   6   4   0      522.43      577.80     59.92 o
   7   4   0      229.86      286.81    166.69 o
   8   4   0      349.91      316.91     25.29 o
   9   4   0       39.82       83.16     86.51 o
  10   4   0        6.78       91.60     72.23 o
   1   5   0     1827.70     1865.82     72.83 o
   2   5   0     2993.03     3394.48     51.74 o
   3   5   0     1665.46     1616.97     32.28 o
   4   5   0       10.83      -19.98     27.48 o
   5   5   0     2173.94     2043.60     46.32 o
   6   5   0     1465.95     1337.58     97.55 o
   7   5   0      806.20      767.25     27.27 o
   8   5   0       37.67       26.31     95.61 o
   9   5   0      281.87      375.81     53.28 o
  10   5   0      321.40      310.59     34.11 o
   0   6   0       89.20       80.53      7.33 o
   1   6   0     4708.13     5133.49     58.25 o
   2   6   0     1380.21     1447.44     27.14 o
   3   6   0     1838.19     1848.01     96.64 o
   4   6   0     2695.02     2833.36     49.25 o
   5   6   0       35.26       36.33     34.23 o
   6   6   0     1746.51     1532.76     36.09 o
   7   6   0      113.61      129.56     29.30 o
   8   6   0       89.18       50.09     32.53 o
   9   6   0      188.56      157.20     80.35 o
  10   6   0        1.83      -80.54     80.54 o
   1   7   0     1057.91     1239.56     44.16 o
   2   7   0      425.88      505.55     27.24 o
   3   7   0     7047.16     7728.01    371.78 o
   4   7   0     1125.26     1105.26     24.98 o
   5   7   0      970.52     1086.13     24.15 o
   6   7   0      174.08      179.06     18.89 o
   7   7   0        2.00      -53.11     53.11 o
   8   7   0      560.70      527.65     29.84 o
   9   7   0       37.15       28.04     48.28 o
  10   7   0       14.05       45.26     29.85 o
   0   8   0     4062.36     4501.30     87.85 o
   1   8   0       39.39       47.00     10.93 o
   2   8   0      224.82      241.77      9.36 o
   3   8   0      170.32      163.41     10.73 o
   4   8   0      493.70      473.34     49.11 o
   5   8   0       18.56       15.30     17.63 o
   6   8   0      354.03      357.09     21.39 o
   7   8   0      222.32      236.32     21.32 o
   8   8   0        0.50       26.40     66.36 o
   9   8   0      126.88      146.19     44.67 o
  10   8   0       15.57       -3.02     72.50 o
   1   9   0     5500.56     6312.32    234.63 o
   2   9   0     1288.42     1325.29     80.04 o
   3   9   0     4290.60     4242.28    173.16 o
   4   9   0     3874.24     4044.99    150.29 o
   5   9   0      427.18      370.82     17.47 o
   6   9   0      419.99      451.07     21.77 o
   7   9   0      774.42      807.35     29.93 o
   8   9   0     1446.93     1333.68     36.16 o
   9   9   0      293.23      350.68     31.87 o
   0  10   0      198.29      570.90     14.65 o
   1  10   0        3.30      -25.01     25.01 o
   2  10   0      405.04      386.64     11.37 o
   3  10   0      212.78      185.53     13.79 o
   4  10   0      502.54      502.24     57.75 o
   5  10   0        3.01        5.18     22.29 o
   6  10   0       94.19       67.49     29.47 o
   7  10   0      193.94      230.22     42.38 o
   8  10   0       50.75       39.66     62.63 o
   9  10   0       36.18      -20.00     71.20 o
   1  11   0     2766.83     2874.79    137.87 o
   2  11   0      211.28      136.78     73.57 o
   3  11   0     4858.92     5009.95    169.92 o
   4  11   0     3009.43     3028.01    147.55 o
   5  11   0       43.58       55.93     15.21 o
   6  11   0      682.41      653.39     31.11 o
   7  11   0     1119.47     1029.79     32.55 o
   8  11   0      923.21      976.53     42.75 o
   9  11   0      199.14      162.80    106.02 o
   0  12   0      665.05      592.87     21.98 o
   1  12   0     1719.45     1603.81     37.32 o
   2  12   0     7027.61     7248.35    224.44 o
   3  12   0     3490.06     3422.14    190.96 o
   4  12   0      199.96      159.76     18.38 o
   5  12   0      179.01      186.95     29.90 o
   6  12   0     1350.86     1264.62     97.38 o
   7  12   0        1.17       26.39     28.94 o
   8  12   0      328.66      374.84     27.99 o
   9  12   0      188.23      166.22     66.59 o
   1  13   0      583.57      490.74     48.36 o
   2  13   0        7.73      -43.64     43.64 o
   3  13   0     2288.41     2287.23     42.67 o
   4  13   0      411.87      335.47     31.39 o
   5  13   0      102.15      106.03     17.97 o
   6  13   0       15.01       43.57    100.84 o
   7  13   0        0.18      -25.55     54.73 o
   8  13   0       24.84        2.60     49.51 o
   9  13   0        1.67       60.44     38.90 o
   0  14   0     6220.52     6754.44    158.25 o
   1  14   0     2555.74     2518.42     50.07 o
   2  14   0    14903.41    14826.63    626.04 o
   3  14   0     4551.74     4521.92     71.43 o
   4  14   0      601.44      614.99     23.12 o
   5  14   0      541.45      535.17     22.63 o
   6  14   0     1363.09     1425.85     77.87 o
   7  14   0      152.77      168.41     56.43 o
   8  14   0      277.97      260.91     30.74 o
   9  14   0      102.82       66.77     80.87 o
   1  15   0      747.56      626.64     20.03 o
   2  15   0     1279.74      975.21     36.29 o
   3  15   0      116.07       10.30     27.01 o
   4  15   0     1733.26     1673.37     82.53 o
   5  15   0     1591.33     1545.78     50.88 o
   6  15   0     2108.87     2066.98     44.18 o
   7  15   0     1302.82     1250.51     35.50 o
   8  15   0      412.52      458.00     35.34 o
   9  15   0      419.79      500.85     35.19 o
   0  16   0      682.48      635.97     28.56 o
   1  16   0      359.18      397.89     20.07 o
   2  16   0      348.63      312.00     19.82 o
   3  16   0      279.72      288.46     40.32 o
   4  16   0      276.38      264.90     23.38 o
   5  16   0       85.27       84.25     22.91 o
   6  16   0      180.35      203.76    106.11 o
   7  16   0        8.53        7.92     59.92 o
   8  16   0      114.41      106.93     28.69 o
   9  16   0       30.28      -40.29    135.01 o
   1  17   0      380.65      262.30     30.59 o
   2  17   0      682.62      625.91     49.16 o
   3  17   0     1014.63      927.42     26.38 o
   4  17   0      883.90      951.40     28.28 o
   5  17   0     2042.36     1978.33     66.36 o
   6  17   0      779.62      846.90     31.74 o
   7  17   0      484.27      526.44     31.27 o
   8  17   0      415.00      470.13     33.18 o
   0  18   0    13193.61    12949.95    264.01 o
   1  18   0     4867.91     4732.53     80.13 o
   2  18   0     1781.83     1757.38     54.54 o
   3  18   0     1762.44     1768.22    134.70 o
   4  18   0     2066.40     2065.96     84.45 o
   5  18   0     1457.83     1515.95     70.83 o
   6  18   0       27.03       -9.53     88.48 o
   7  18   0        3.27       35.05     65.07 o
   8  18   0      104.53      147.49     50.51 o
   1  19   0       76.03     -220.95    220.95 o
   2  19   0      220.89      195.60     78.67 o
   3  19   0       85.82       60.73     37.37 o
   4  19   0        7.02      -29.09     47.02 o
   5  19   0       29.90       -3.32     56.09 o
   6  19   0      241.63      185.07     71.34 o
   7  19   0      191.76      197.85    116.07 o
   8  19   0       11.66      -74.11     74.11 o
   0  20   0     5946.42     5929.15    135.58 o
   1  20   0     1378.78     1377.80     30.05 o
   2  20   0        9.06      -44.66     44.66 o
   3  20   0       21.26      -36.29     85.96 o
   4  20   0     1358.58     1327.66     72.63 o
   5  20   0      251.24      284.39     28.05 o
   6  20   0       70.61      107.27     25.10 o
   7  20   0       47.35      -29.04     92.77 o
   8  20   0       10.01       58.13     59.69 o
   1  21   0       81.27      -94.46     99.67 o
   2  21   0      715.72      699.16     24.80 o
   3  21   0      433.30      437.38     26.67 o
   4  21   0      738.78      690.18     44.56 o
   5  21   0     2110.27     2188.98    118.90 o
   6  21   0     1146.22     1248.99     70.51 o
   7  21   0      302.98      299.42     44.96 o
   8  21   0      234.24      219.23     33.64 o
   0  22   0      848.55      813.39     42.81 o
   1  22   0        0.50      -14.18     45.08 o
   2  22   0      891.08      910.15     29.80 o
   3  22   0       11.40      -45.58     62.21 o
   4  22   0        4.22      -40.62     57.42 o
   5  22   0      129.74      110.26     52.20 o
   6  22   0        9.77       -9.04     67.15 o
   7  22   0       97.64      153.98     29.71 o
   1  23   0        1.86     -132.95    132.95 o
   2  23   0      340.84      291.33     66.96 o
   3  23   0       49.65       80.81     55.69 o
   4  23   0      197.65      215.34     26.06 o
   5  23   0      895.96      893.31     35.42 o
   6  23   0      285.45      336.00     30.09 o
   7  23   0       24.96      -42.22    118.07 o
   0  24   0      450.16      299.67     42.81 o
   1  24   0     1034.56     1031.97     36.77 o
   2  24   0      334.01      294.86     35.17 o
   3  24   0      328.05      380.66     26.59 o
   4  24   0       96.95       87.53     53.88 o
   5  24   0       16.61      -10.58     66.13 o
   6  24   0       16.08      -70.13     70.13 o
   7  24   0        3.87      -77.93     77.93 o
   1  25   0       71.48     -618.25    696.47 o
   2  25   0       58.58      -40.51     62.07 o
   3  25   0      140.51      165.32     35.17 o
   4  25   0      111.96      113.33     54.69 o
   5  25   0      181.69      204.80    149.46 o
   6  25   0       68.31       60.41     36.03 o
   7  25   0      111.23      100.91     46.77 o
   0  26   0     3946.84     4166.83    142.68 o
   1  26   0     1454.32     1612.10     44.61 o
   2  26   0      424.34      491.09     29.50 o
   3  26   0      739.32      756.74     34.34 o
   4  26   0      175.40      226.34     28.85 o
   5  26   0       24.49       27.46     69.09 o
   6  26   0       32.15       31.72    109.51 o
   1  27   0      283.53       14.48   1294.83 o
   2  27   0        9.39      -63.88     63.88 o
   3  27   0      280.82      265.91     37.89 o
   4  27   0       70.38       67.08     37.93 o
   5  27   0       25.48      -46.53     71.46 o
   6  27   0       36.34       14.49     79.58 o
   0  28   0      144.69      196.37     42.07 o
   1  28   0        1.93      -56.61    139.99 o
   2  28   0        0.34       42.17     32.26 o
   3  28   0        0.45      -20.84     68.70 o
   4  28   0       62.72       82.90     47.70 o
   5  28   0        3.97      -11.52     31.02 o
   6  28   0        0.09      -46.13    118.70 o
   1  29   0      175.34      213.62     29.68 o
   2  29   0       56.85       69.55     79.27 o
   3  29   0      842.08      875.49     82.07 o
   4  29   0      494.97      693.12    114.87 o
   5  29   0      129.88      173.17    149.55 o
   0  30   0      250.86      178.85     41.26 o
   1  30   0       21.26      -19.45    171.47 o
   2  30   0       74.68       14.63     75.21 o
   3  30   0       86.94       19.28     44.48 o
   4  30   0        2.78       54.49     77.07 o
   5  30   0       28.23       -8.41     88.42 o
   1  31   0      102.10      -43.26    164.49 o
   2  31   0        1.26      -85.25     85.25 o
   3  31   0      136.02      129.44     52.17 o
   4  31   0       26.84      -14.41    153.50 o
   0  32   0      480.54      610.79     54.89 o
   1  32   0      306.05      360.71    111.75 o
   2  32   0      591.16      785.73     43.44 o
   3  32   0      400.24      628.81     38.95 o
   1  33   0       12.18     -140.02    140.02 o
   2  33   0       69.24     -112.71    331.72 o
   0  34   0       87.19       89.23     48.02 o
   1  34   0        0.45       45.03     83.26 o
 -10   1   1      352.35      384.66     48.08 o
  -9   1   1      639.40      611.13     47.90 o
  -8   1   1      409.39      323.54     35.94 o
  -7   1   1     1935.11     1857.66     53.91 o
  -6   1   1     4490.89     4428.44    101.87 o
  -5   1   1    11543.24    11462.70    195.51 o
  -4   1   1     6972.65     7256.77    130.32 o
  -3   1   1     1663.73     1931.21     41.49 o
  -2   1   1       45.70       41.49      5.95 o
  -1   1   1    18433.85    21476.89    111.95 o
   0   1   1    27560.89    29760.71    458.21 o
   1   1   1     4580.87     4704.42     64.84 o
   2   1   1     4209.21     4321.19     76.63 o
   3   1   1     1282.53     1261.58     35.37 o
   4   1   1      231.69      367.43     17.80 o
   5   1   1     2172.51     2050.59     59.29 o
   6   1   1     3705.23     3504.99    100.33 o
   7   1   1     1713.44     1593.19     47.22 o
   8   1   1      147.73        5.89     82.59 o
   9   1   1      642.61      612.22     47.56 o
 -10   2   1      236.93      329.55     47.90 o
  -9   2   1      798.10      784.89     47.90 o
  -8   2   1      138.19      137.82     29.93 o
  -7   2   1       15.38       29.59     65.13 o
  -6   2   1     1492.60     1385.95     41.44 o
  -5   2   1      989.09     1048.33     29.59 o
  -4   2   1      381.18      442.47     17.68 o
  -3   2   1      851.41      979.88     29.36 o
  -2   2   1     1949.84     2107.66     52.83 o
  -1   2   1      486.94      721.42     21.86 o
   0   2   1      589.62      588.58     18.60 o
   1   2   1     3996.94     4415.34     65.82 o
   2   2   1     9740.04    10033.25    119.67 o
   3   2   1     7856.20     7337.07    124.48 o
   4   2   1    13150.05    12623.55    195.56 o
   5   2   1     5425.68     4830.10    106.68 o
   6   2   1     1010.90      918.59     35.54 o
   7   2   1      760.73      844.30     35.43 o
   8   2   1      231.47      255.60     35.66 o
   9   2   1      647.86      736.99     47.56 o
 -10   3   1       11.22       36.11    102.28 o
  -9   3   1        0.30       53.91     35.94 o
  -8   3   1       95.30      -65.13     82.93 o
  -7   3   1      623.10      610.04     35.54 o
  -6   3   1      504.30      509.37     29.59 o
  -5   3   1      141.55      152.58     17.63 o
  -4   3   1     1504.46     1678.12     46.93 o
  -3   3   1     6710.21     7614.65    111.55 o
  -2   3   1     1330.41     1395.79     29.93 o
  -1   3   1      706.02      830.73     21.86 o
   0   3   1        4.37       31.99      6.41 o
   1   3   1     6604.89     6774.99     79.27 o
   2   3   1     1802.75     1747.83     42.18 o
   3   3   1    10000.66    10165.17    149.66 o
   4   3   1     5747.90     5471.68    137.70 o
   5   3   1       55.31       35.83     53.74 o
   6   3   1        2.93       71.66     23.87 o
   7   3   1     1080.77      985.03     41.78 o
   8   3   1      251.11      202.09     35.66 o
   9   3   1        6.67       77.26     35.66 o
 -10   4   1      691.10      620.23     54.20 o
  -9   4   1      668.35      654.74     47.62 o
  -8   4   1        4.15      -23.81     77.38 o
  -7   4   1      523.83      557.56     35.60 o
  -6   4   1     2198.72     2056.72     64.62 o
  -5   4   1     1316.37     1320.82     41.26 o
  -4   4   1      757.35      880.64     29.36 o
  -3   4   1     2254.86     2429.65     71.31 o
  -2   4   1      443.95      513.95     18.83 o
  -1   4   1    34514.77    36567.81    189.50 o
   0   4   1     9725.45    11261.64    100.04 o
   1   4   1     6551.31     7152.96     88.08 o
   2   4   1     3320.20     3652.77     79.27 o
   3   4   1     3138.11     3164.23     96.44 o
   4   4   1     5848.53     5629.30    138.62 o
   5   4   1     4045.97     3574.07     90.43 o
   6   4   1      176.19      155.22     23.87 o
   7   4   1      318.08      382.09     35.83 o
   8   4   1      340.19      370.12     35.83 o
   9   4   1      380.07      380.37     41.61 o
 -10   5   1        0.80       29.82    101.42 o
  -9   5   1        9.66       65.47     35.71 o
  -8   5   1        2.42       53.57     77.38 o
  -7   5   1     2418.93     2482.47     76.63 o
  -6   5   1     1691.95     1544.88     47.16 o
  -5   5   1      144.91       23.47     46.99 o
  -4   5   1     5592.23     5801.80    130.38 o
  -3   5   1    18049.59    19276.12    188.58 o
  -2   5   1       19.41       25.87      6.47 o
  -1   5   1    71857.59    78951.55   1169.67 o
   0   5   1     6691.19     6956.42     88.31 o
   1   5   1    10394.07    11330.26    119.56 o
   2   5   1     2134.12     2302.82     68.11 o
   3   5   1     1694.80     1878.21     54.89 o
   4   5   1       24.77        6.01     42.18 o
   5   5   1       46.24       84.36     24.10 o
   6   5   1       75.32       11.96     59.69 o
   7   5   1     1108.01     1068.59     41.78 o
   8   5   1     1066.61      973.07     47.73 o
   9   5   1      236.04      267.91     41.67 o
 -10   6   1      192.35      166.66     47.62 o
  -9   6   1       18.25      -95.24     95.24 o
  -8   6   1        6.07      -23.64     76.75 o
  -7   6   1      669.37      595.56     35.37 o
  -6   6   1     3270.65     3007.24     88.42 o
  -5   6   1      412.58      426.27     23.69 o
  -4   6   1      284.46      314.84     17.80 o
  -3   6   1     1975.12     2208.27     49.62 o
  -2   6   1     2580.93     2884.93     73.49 o
  -1   6   1     1274.29     1046.62     29.30 o
   0   6   1     8339.85     9409.70    112.92 o
   1   6   1     3702.68     4151.78     78.47 o
   2   6   1     6394.49     6775.50    113.26 o
   3   6   1     1224.11     1429.96     37.14 o
   4   6   1       10.91       36.86     18.43 o
   5   6   1       30.81      -24.27     48.59 o
   6   6   1       20.59      -30.16     30.16 o
   7   6   1       47.55       24.04     30.05 o
   8   6   1      197.28      248.39     36.34 o
   9   6   1       75.43       90.89     36.34 o
 -10   7   1        0.12      -29.88    107.54 o
  -9   7   1       32.40      113.44     35.83 o
  -8   7   1        8.20      -17.74     82.87 o
  -7   7   1      940.12      985.78     41.55 o
  -6   7   1     1885.44     1817.60     53.28 o
  -5   7   1      417.00      392.04     23.75 o
  -4   7   1     5769.11     6149.61    133.81 o
  -3   7   1     4689.28     5101.73    106.57 o
  -2   7   1     5239.24     5745.26    100.33 o
  -1   7   1     5872.84     6470.11    102.45 o
   0   7   1     6065.82     7059.04    105.88 o
   1   7   1     1639.83     1698.10     39.95 o
   2   7   1      779.08      770.93     25.70 o
   3   7   1      236.07      229.05     18.54 o
   4   7   1       31.57      -12.36     43.33 o
   5   7   1      973.95      856.43     30.56 o
   6   7   1       22.81       91.74     24.50 o
   7   7   1       44.56      109.49     30.39 o
   8   7   1      563.51      551.32     42.41 o
   9   7   1      236.41       96.95    115.10 o
 -10   8   1       40.26      114.06     42.01 o
  -9   8   1      880.76      802.80     47.56 o
  -8   8   1     1807.49     1647.22     53.51 o
  -7   8   1        9.24       47.39     65.13 o
  -6   8   1       42.21      -47.39     59.18 o
  -5   8   1      446.89      416.14     24.15 o
  -4   8   1     1775.58     1805.81     48.99 o
  -3   8   1      691.38      866.16     25.87 o
  -2   8   1     1814.47     2204.38     48.36 o
  -1   8   1        3.59      -43.90     43.90 o
   0   8   1     4385.14     4807.21     91.74 o
   1   8   1      259.92      339.68     13.56 o
   2   8   1     6745.48     6852.14    128.77 o
   3   8   1     1902.23     1773.19     44.98 o
   4   8   1      994.78      971.87     30.96 o
   5   8   1      362.18      454.37     24.55 o
   6   8   1      944.56      795.25     36.69 o
   7   8   1      784.91      789.13     42.81 o
   8   8   1        2.45      -18.20     96.95 o
   9   8   1        0.87       54.54    103.02 o
 -10   9   1        0.05      102.05     42.01 o
  -9   9   1        1.32       53.51     41.61 o
  -8   9   1       16.99      148.69     35.66 o
  -7   9   1       96.82       76.98     29.59 o
  -6   9   1      397.44      373.90     30.16 o
  -5   9   1      747.59      663.39     30.16 o
  -4   9   1        6.92        0.00     18.72 o
  -3   9   1     2721.65     2973.42     64.62 o
  -2   9   1       10.08       -6.93     34.63 o
  -1   9   1      356.90      -65.87     65.87 o
   0   9   1        1.51      -28.56     28.56 o
   1   9   1        0.50      -20.37     27.19 o
   2   9   1       48.79       19.63     39.20 o
   3   9   1       97.16       89.97     19.29 o
   4   9   1      315.35      278.04     25.30 o
   5   9   1        3.80      -18.54     24.78 o
   6   9   1       18.18       85.62     24.50 o
   7   9   1       45.41       12.25     85.62 o
   8   9   1       12.87      -18.20     84.82 o
   9   9   1       43.74       54.54     36.34 o
 -10  10   1      119.34       77.32     47.56 o
  -9  10   1     1019.96     1106.08     53.51 o
  -8  10   1     2711.84     2563.63     71.03 o
  -7  10   1      642.12      565.00     42.07 o
  -6  10   1       56.38       90.49     24.15 o
  -5  10   1      285.90      257.09     24.50 o
  -4  10   1      576.08      565.98     25.18 o
  -3  10   1      814.16      849.68     26.33 o
  -2  10   1     3602.93     3829.96    103.88 o
  -1  10   1     3020.98     3220.43     73.20 o
   0  10   1        6.33       64.27     14.31 o
   1  10   1     1586.32     1599.26     48.25 o
   2  10   1     1751.58     1698.10     53.28 o
   3  10   1     9068.52     8229.79    173.47 o
   4  10   1     1115.11     1057.72     31.65 o
   5  10   1      494.09      467.65     31.59 o
   6  10   1     3136.02     2889.51     86.82 o
   7  10   1     1173.04     1038.37     43.27 o
   8  10   1       58.35       55.17     85.79 o
   9  10   1       50.10       -6.12     42.87 o
 -10  11   1        2.90     -113.78    113.78 o
  -9  11   1       13.32       35.94     41.89 o
  -8  11   1       16.66      114.18     36.06 o
  -7  11   1      167.19       90.26     36.11 o
  -6  11   1      254.86      235.23     30.16 o
  -5  11   1      403.92      340.13     24.72 o
  -4  11   1      507.09      521.45     25.41 o
  -3  11   1     1794.08     1919.53     60.21 o
  -2  11   1     1800.93     1788.81     55.69 o
  -1  11   1     1080.53      629.45     36.57 o
   0  11   1       41.44       28.56     14.31 o
   1  11   1     3545.26     3715.50    103.42 o
   2  11   1      632.05      592.65     26.61 o
   3  11   1     1314.35     1314.75     39.26 o
   4  11   1        0.38      -51.40     51.40 o
   5  11   1      899.12      865.76     37.95 o
   6  11   1      100.67      139.02     31.59 o
   7  11   1       70.94       99.87     31.19 o
   8  11   1      435.15      293.43     49.96 o
   9  11   1       85.30       86.54     43.27 o
  -9  12   1      154.56      228.42     42.07 o
  -8  12   1      357.94      312.55     42.07 o
  -7  12   1       22.15       60.32     30.16 o
  -6  12   1      480.65      503.53     36.86 o
  -5  12   1       55.55       49.45     24.72 o
  -4  12   1       35.18       63.70     19.12 o
  -3  12   1        6.49        6.70     46.82 o
  -2  12   1     2146.42     2042.47     63.19 o
  -1  12   1     1293.18     1083.25     36.57 o
   0  12   1      331.36      357.93     14.31 o
   1  12   1      849.03      840.98     27.59 o
   2  12   1     1742.85     1431.74     46.59 o
   3  12   1     5389.41     5259.92    151.21 o
   4  12   1      508.85      443.27     25.70 o
   5  12   1       87.59       50.54     63.19 o
   6  12   1     1328.52     1213.34     50.54 o
   7  12   1      615.45      643.07     37.49 o
   8  12   1        3.86      124.88     37.49 o
   9  12   1        6.38      -62.10    105.54 o
  -9  13   1       70.96     -138.22    138.22 o
  -8  13   1      367.58      300.53     42.07 o
  -7  13   1     1256.95     1320.70     48.93 o
  -6  13   1     2490.79     2566.43     80.41 o
  -5  13   1     2492.00     2619.89     76.29 o
  -4  13   1     2470.05     2347.80     65.25 o
  -3  13   1     9353.99     9257.98    197.11 o
  -2  13   1     5455.15     5376.39    140.39 o
  -1  13   1     1043.82      658.75     36.57 o
   0  13   1      164.09       57.69     21.63 o
   1  13   1     1002.59      909.94     27.59 o
   2  13   1      325.38      297.21     20.26 o
   3  13   1      205.86      239.75     26.61 o
   4  13   1      437.70      372.87     26.16 o
   5  13   1       39.33       12.65     63.19 o
   6  13   1      124.61       88.48     31.59 o
   7  13   1      120.64       37.49     87.39 o
   8  13   1     1164.90     1048.85     49.96 o
   9  13   1      488.00      493.23     49.96 o
  -9  14   1      178.74      108.17     48.08 o
  -8  14   1       88.25       72.86    103.19 o
  -7  14   1      984.98      944.11     49.05 o
  -6  14   1     1355.33     1423.78     49.51 o
  -5  14   1      317.09      394.28     31.82 o
  -4  14   1       27.33       39.49     59.29 o
  -3  14   1       71.13       27.24     27.24 o
  -2  14   1       74.71        7.04     21.06 o
  -1  14   1      147.88      -72.11     72.11 o
   0  14   1     1915.21     2026.27     64.90 o
   1  14   1      433.05      433.31     20.95 o
   2  14   1       99.90       41.38     48.25 o
   3  14   1      292.75      299.67     26.61 o
   4  14   1     1161.82     1190.50     45.79 o
   5  14   1     1082.97     1197.02     45.79 o
   6  14   1      278.52      303.85     31.65 o
   7  14   1       44.99       69.54     31.59 o
   8  14   1      154.97      206.04     43.73 o
   9  14   1      191.50      249.71     49.96 o
  -9  15   1        0.84       54.43    108.86 o
  -8  15   1       67.10       30.68     98.10 o
  -7  15   1      814.08      852.20     49.05 o
  -6  15   1       47.49       50.19     75.26 o
  -5  15   1      212.57      216.23     31.82 o
  -4  15   1       51.89       98.78     26.33 o
  -3  15   1     3741.89     3637.77     95.35 o
  -2  15   1     1346.12     1502.02     42.12 o
  -1  15   1      382.60     -151.04    151.04 o
   0  15   1      486.18      381.06     28.73 o
   1  15   1     1411.80     1199.43     42.35 o
   2  15   1      359.04      289.54     27.59 o
   3  15   1      155.40       94.55     27.01 o
   4  15   1      181.54      189.67     26.16 o
   5  15   1       38.24       13.11     78.47 o
   6  15   1      177.81      180.11     32.16 o
   7  15   1      187.00      147.20     38.40 o
   8  15   1      506.46      409.90     50.42 o
  -9  16   1      410.29      482.64     48.88 o
  -8  16   1      194.42      239.12     36.80 o
  -7  16   1      338.81      329.49     37.32 o
  -6  16   1      433.89      483.04     37.66 o
  -5  16   1       13.55       19.40     71.14 o
  -4  16   1      102.67       26.44     66.10 o
  -3  16   1      829.25      749.35     34.05 o
  -2  16   1     2859.61     3095.32     91.23 o
  -1  16   1     5353.35     4314.78    129.00 o
   0  16   1     5451.42     5176.53    158.19 o
   1  16   1     7205.30     6768.69    178.51 o
   2  16   1     3791.99     3377.71     96.49 o
   3  16   1     6368.80     5775.65    128.37 o
   4  16   1     3603.50     3630.33    104.68 o
   5  16   1     3452.20     3460.29     98.10 o
   6  16   1     1087.90     1080.61     45.04 o
   7  16   1      269.47      237.97     38.57 o
   8  16   1      138.99      152.47     44.47 o
  -9  17   1      227.31      183.83     48.99 o
  -8  17   1       16.03       30.73     98.44 o
  -7  17   1       33.30        0.00     81.56 o
  -6  17   1      716.90      702.70     44.30 o
  -5  17   1     3607.46     3614.42    116.58 o
  -4  17   1      766.74      843.21     40.18 o
  -3  17   1      917.90     1026.87     34.23 o
  -2  17   1      649.75      549.15     35.20 o
  -1  17   1     1948.60      551.90     64.50 o
   0  17   1     1533.03     1215.05     43.15 o
   1  17   1        1.11      -64.27     64.27 o
   2  17   1        7.13      -62.04     62.04 o
   3  17   1      499.86      425.58     33.77 o
   4  17   1        0.26       -6.64     66.33 o
   5  17   1      774.51      798.00     45.79 o
   6  17   1      423.05      411.68     38.57 o
   7  17   1       36.43       19.29     90.03 o
   8  17   1        8.14       25.41    101.65 o
  -9  18   1       69.96       61.35     49.11 o
  -8  18   1       13.90      -49.68    105.54 o
  -7  18   1        2.63      -87.85     87.85 o
  -6  18   1       18.77       64.16     32.05 o
  -5  18   1      300.69      287.42     39.20 o
  -4  18   1        0.97      -73.77     73.77 o
  -3  18   1       22.36      -62.10     62.10 o
  -2  18   1      421.37      352.44     28.22 o
  -1  18   1      134.80     -171.47    171.47 o
   0  18   1       48.25      -71.88     71.88 o
   1  18   1      187.28      178.51     21.41 o
   2  18   1     2195.13     2139.93     69.71 o
   3  18   1      715.47      675.52     33.77 o
   4  18   1      661.65      554.64     40.12 o
   5  18   1      929.09      938.27     46.24 o
   6  18   1       34.11       51.45     32.16 o
   7  18   1        6.52       57.92     32.16 o
   8  18   1       12.26     -108.46    108.46 o
  -8  19   1       10.25       24.90     43.55 o
  -7  19   1      231.00      244.67     37.66 o
  -6  19   1      724.53      829.13     45.33 o
  -5  19   1     3399.78     3595.42    105.77 o
  -4  19   1     1563.11     1522.05     47.33 o
  -3  19   1      672.50      807.55     34.51 o
  -2  19   1     1172.08     1085.42     42.30 o
  -1  19   1     4595.88     3931.38    107.03 o
   0  19   1     3273.28     2954.93    107.08 o
   1  19   1      240.80      149.95     28.56 o
   2  19   1       21.93      -62.73     62.73 o
   3  19   1      222.85      135.13     33.77 o
   4  19   1       74.94       74.29     33.77 o
   5  19   1      475.47      510.80     39.78 o
   6  19   1      692.59      662.47     45.44 o
   7  19   1       79.56       96.49     38.57 o
   8  19   1       79.79       45.04    109.37 o
  -8  20   1       24.46       50.19     94.09 o
  -7  20   1      154.15      177.19     37.95 o
  -6  20   1      127.68      181.37     38.86 o
  -5  20   1       14.97       46.87     86.99 o
  -4  20   1      487.66      407.04     40.69 o
  -3  20   1       23.75      -13.79     69.02 o
  -2  20   1       67.30       56.37     70.51 o
  -1  20   1     1031.94     -199.80    199.80 o
   0  20   1     3606.06     3233.31     99.93 o
   1  20   1     2612.74     2569.98     78.29 o
   2  20   1      108.36       41.84     27.87 o
   3  20   1     1524.96     1502.42     47.79 o
   4  20   1      898.36     1026.76     47.27 o
   5  20   1      495.21      471.03     39.78 o
   6  20   1      454.54      464.39     46.42 o
   7  20   1      127.44      155.90     45.50 o
   8  20   1       53.71      129.06     45.16 o
  -8  21   1       20.27      -25.24    107.25 o
  -7  21   1        4.49       12.76     89.45 o
  -6  21   1      226.21      200.77     38.86 o
  -5  21   1      218.88      315.24     40.23 o
  -4  21   1      738.35      800.97     41.09 o
  -3  21   1      149.79      138.33     34.57 o
  -2  21   1      374.53      380.60     35.26 o
  -1  21   1     3092.24     2418.77     71.37 o
   0  21   1     2342.58     1480.78     71.20 o
   1  21   1      405.52      298.98     35.60 o
   2  21   1       10.08       27.87     62.73 o
   3  21   1      773.56      682.90     40.98 o
   4  21   1      117.29      135.13     33.77 o
   5  21   1        2.72      -66.33     79.61 o
   6  21   1      274.00      238.83     39.78 o
   7  21   1       21.72       19.57     91.29 o
  -8  22   1        3.84      -44.30    113.89 o
  -7  22   1       11.51     -108.86    108.86 o
  -6  22   1      422.66      378.37     45.67 o
  -5  22   1      189.41       40.23    100.62 o
  -4  22   1      111.46       -6.87     82.64 o
  -3  22   1       37.79      -76.12     76.12 o
  -2  22   1       36.63      -77.55     77.55 o
  -1  22   1      716.32      -49.96    135.58 o
   0  22   1     2422.59     1744.17     71.20 o
   1  22   1      978.21      897.01     42.70 o
   2  22   1      846.40      885.22     41.84 o
   3  22   1      410.89      430.22     40.98 o
   4  22   1     1654.33     1689.45     54.49 o
   5  22   1      893.66      908.80     46.42 o
   6  22   1      144.05      132.67     39.78 o
   7  22   1       94.00      130.43     45.67 o
  -7  23   1      111.40      135.58     45.21 o
  -6  23   1        7.21      -26.33     98.67 o
  -5  23   1      141.05       60.38    100.62 o
  -4  23   1      149.21      138.05     34.51 o
  -3  23   1      146.96      173.47     34.68 o
  -2  23   1      265.24       63.41     91.63 o
  -1  23   1       33.97     -114.18    114.18 o
   0  23   1      146.51     -134.33    134.33 o
   1  23   1     1170.86     1153.30     49.85 o
   2  23   1      512.39      480.98     41.84 o
   3  23   1        2.25      -88.77     88.77 o
   4  23   1       52.55       47.79     88.77 o
   5  23   1       44.68       19.92     99.53 o
   6  23   1        3.35      -99.53     99.53 o
   7  23   1        1.54     -110.86    110.86 o
  -7  24   1       11.63      -19.57     45.67 o
  -6  24   1      587.26      626.41     52.77 o
  -5  24   1      297.86      310.03     47.16 o
  -4  24   1      121.77      131.12     34.51 o
  -3  24   1      311.87      326.68     41.72 o
  -2  24   1      692.93      585.03     49.33 o
  -1  24   1      305.56     -164.09    164.09 o
   0  24   1       77.97     -105.02    105.02 o
   1  24   1        3.66      -85.45     85.45 o
   2  24   1      405.46      326.68     41.72 o
   3  24   1        8.05       -6.81     81.96 o
   4  24   1      215.37      204.89     34.17 o
   5  24   1      240.23       80.47    107.25 o
   6  24   1        5.63      -19.92     39.78 o
   7  24   1        1.08        0.00    104.34 o
  -7  25   1      486.47      587.15     52.20 o
  -6  25   1      485.72      369.27     52.77 o
  -5  25   1      217.18      208.90     47.16 o
  -4  25   1      814.80      793.76     48.30 o
  -3  25   1      991.79     1118.39     48.65 o
  -2  25   1      321.88      330.12     42.12 o
  -1  25   1     1566.73     1398.43     64.22 o
   0  25   1     1208.48      958.99     63.01 o
   1  25   1      633.15      676.32     42.70 o
   2  25   1       14.66      -90.37     90.37 o
   3  25   1        0.38      -13.68     81.96 o
   4  25   1        5.11       54.66     75.15 o
   5  25   1        5.60      -93.86     93.86 o
   6  25   1      187.22      220.75     46.82 o
  -7  26   1        2.08      -26.38    125.28 o
  -6  26   1       11.07       26.44     46.24 o
  -5  26   1       47.99       67.94    101.93 o
  -4  26   1      453.72      510.75     48.30 o
  -3  26   1      248.11      325.77     41.61 o
  -2  26   1        4.93      -14.02     84.30 o
  -1  26   1      102.89     -149.84    149.84 o
   0  26   1      896.12     -196.02    196.02 o
   1  26   1      221.63       70.34    105.54 o
   2  26   1       75.64       41.72     83.39 o
   3  26   1      114.27       54.66     88.77 o
   4  26   1        0.67       13.68    102.45 o
   5  26   1       13.60       73.77     93.86 o
   6  26   1       24.11       87.17     46.93 o
  -6  27   1      287.34      431.59     53.11 o
  -5  27   1      145.54       74.75    108.69 o
  -4  27   1      177.58      166.15     48.48 o
  -3  27   1      133.60       83.16     41.61 o
  -2  27   1        3.41      -41.95     41.95 o
  -1  27   1      520.21      413.85     49.96 o
   0  27   1      584.74     -175.02    175.02 o
   1  27   1       26.81       14.08     84.42 o
   2  27   1       47.10      -34.74     83.39 o
   3  27   1       10.83       88.54     34.05 o
   4  27   1       61.00        0.00    102.45 o
   5  27   1        7.51     -100.56    100.56 o
   6  27   1       21.71        6.70    107.25 o
  -6  28   1       54.37       46.76    113.61 o
  -5  28   1      164.34      271.74     47.56 o
  -4  28   1      317.69      312.09     48.53 o
  -3  28   1      137.60      173.24     41.61 o
  -2  28   1      366.55      405.55     41.95 o
  -1  28   1      211.48      -91.92    120.25 o
   0  28   1       92.40     -146.97    146.97 o
   1  28   1      116.27       76.12     41.55 o
   2  28   1      582.81      611.65     48.65 o
   3  28   1      942.78     1014.74     54.49 o
   4  28   1      338.17      375.62     47.79 o
   5  28   1       20.01      -73.77    100.56 o
  -5  29   1        5.48      -40.75    108.69 o
  -4  29   1       11.44       13.85    117.84 o
  -3  29   1      119.41      131.69     41.61 o
  -2  29   1       84.79     -118.87    118.87 o
  -1  29   1        7.31     -153.33    153.33 o
   0  29   1       48.30     -118.99    118.99 o
   1  29   1       28.74       68.56     95.98 o
   2  29   1       10.53      -13.91    104.28 o
   3  29   1       17.81       13.62    102.16 o
   4  29   1       32.89       47.67    102.16 o
   5  29   1       12.28      -87.17    107.25 o
  -5  30   1        0.24       34.05    102.16 o
  -4  30   1        0.49      -69.31    117.84 o
  -3  30   1       36.92       48.48     48.48 o
  -2  30   1      561.99      608.33     55.92 o
  -1  30   1      816.20      706.65     62.33 o
   0  30   1      167.39     -133.01    133.01 o
   1  30   1      140.70      150.41     41.04 o
   2  30   1      651.61      827.13     55.63 o
   3  30   1      608.41      776.36     54.49 o
   4  30   1      170.98      211.13     47.67 o
  -4  31   1      357.15      499.01     55.46 o
  -3  31   1      843.93      980.80     62.15 o
  -2  31   1      386.73      468.51     55.92 o
  -1  31   1      347.94     -130.72    151.38 o
   0  31   1      216.45      -63.01    133.01 o
   1  31   1      229.82      314.49     47.85 o
   2  31   1       38.38     -118.19    118.19 o
   3  31   1       32.39      -88.54    115.78 o
   4  31   1       18.35       88.54    115.78 o
  -4  32   1       13.89       55.46    117.84 o
  -3  32   1        0.20     -130.83    130.83 o
  -2  32   1        9.23      -76.92    125.85 o
  -1  32   1       56.92     -123.51    123.51 o
   0  32   1       18.07     -139.99    139.99 o
   1  32   1       11.55     -123.05    123.05 o
   2  32   1        3.43       13.68     41.04 o
   3  32   1        3.21       -6.81    122.59 o
  -3  33   1      455.63      570.78     61.87 o
  -2  33   1      228.32       55.92    139.82 o
  -1  33   1        4.35     -130.38    130.38 o
   0  33   1       19.14      -42.01    126.03 o
   1  33   1      196.40       88.88    123.05 o
   2  33   1       36.24     -129.92    129.92 o
  -1  34   1      182.41      -96.09    150.98 o
   0  34   1      180.16      180.40     55.52 o
   1  34   1      189.67       68.39     54.71 o
 -10   0   2     1466.32     1460.81     60.90 o
  -9   0   2        9.95      -30.33     84.93 o
  -8   0   2      772.69      739.45     42.07 o
  -7   0   2     3046.84     2750.55     77.89 o
  -6   0   2     6534.41     6447.62    174.56 o
  -5   0   2     1727.92     1643.50     48.19 o
  -4   0   2     3242.93     3996.91    104.51 o
  -3   0   2     1265.96     1417.83     37.83 o
  -2   0   2      212.92      330.35     14.71 o
  -1   0   2     1485.83     1772.10     42.47 o
   0   0   2     9226.17    10797.08     99.64 o
   1   0   2    13968.21    15572.30    134.38 o
   2   0   2    13378.40    13556.39    157.79 o
   3   0   2     2841.84     3510.03     99.76 o
   4   0   2      799.01      616.28     23.47 o
   5   0   2     5753.47     5200.46    111.55 o
   6   0   2     3916.63     3752.81    106.22 o
   7   0   2     1683.34     1722.99     53.11 o
   8   0   2      725.30      645.30     41.44 o
   9   0   2      819.06      905.82     53.28 o
 -10   1   2       63.87      132.21     42.07 o
  -9   1   2        3.76      -29.99     83.90 o
  -8   1   2       64.71      -59.92     77.89 o
  -7   1   2      258.20      293.60     29.99 o
  -6   1   2       14.96      101.87     23.98 o
  -5   1   2      112.02      120.42     18.09 o
  -4   1   2     1146.48     1077.64     36.11 o
  -3   1   2      151.54      169.47     12.13 o
  -2   1   2    27054.67    31750.41    208.67 o
  -1   1   2     3234.44     3756.53     58.43 o
   0   1   2    18145.00    18914.64    128.54 o
   1   1   2     2900.99     2953.50     64.84 o
   2   1   2     1502.85     1479.70     41.26 o
   3   1   2     8096.29     8364.17    146.74 o
   4   1   2      452.38      417.06     23.52 o
   5   1   2      226.00      395.36     23.58 o
   6   1   2        6.82      118.01     29.47 o
   7   1   2        1.99       70.80     29.47 o
   8   1   2        9.54        5.89     82.59 o
   9   1   2        1.29       35.77     95.41 o
 -10   2   2      411.07      455.34     47.90 o
  -9   2   2       22.10       29.93     77.89 o
  -8   2   2       22.93      -11.96     29.93 o
  -7   2   2     2748.92     2379.00     77.89 o
  -6   2   2     4789.90     4448.82    106.62 o
  -5   2   2     4070.00     4134.90     88.88 o
  -4   2   2     1304.06     1457.26     47.39 o
  -3   2   2       69.30       53.34     11.85 o
  -2   2   2    18195.40    20934.96    159.05 o
  -1   2   2     2326.29     2856.43     53.57 o
   0   2   2     1156.29     1426.64     41.26 o
   1   2   2     1935.01     1921.82     53.05 o
   2   2   2      233.42      284.45     11.85 o
   3   2   2       37.45      136.33     17.80 o
   4   2   2       72.34      136.33     17.80 o
   5   2   2     1812.37     1540.08     47.22 o
   6   2   2      696.86      666.76     35.43 o
   7   2   2       48.05       82.59     29.47 o
   8   2   2      371.33      451.74     41.61 o
   9   2   2      269.71      291.26     41.61 o
 -10   3   2      273.03      209.70     47.90 o
  -9   3   2       14.62      -47.90     89.86 o
  -8   3   2      165.87      183.60     29.59 o
  -7   3   2      354.96      420.55     29.59 o
  -6   3   2       48.43      -53.28     59.24 o
  -5   3   2     1215.39     1103.10     29.36 o
  -4   3   2      168.57      123.22     11.73 o
  -3   3   2     4794.33     5072.49     93.92 o
  -2   3   2     2191.37     2472.97     63.59 o
  -1   3   2     3162.45     3618.37     61.98 o
   0   3   2    14888.10    16769.95    131.64 o
   1   3   2     1276.27     1340.16     35.88 o
   2   3   2     2759.24     2991.44     77.78 o
   3   3   2    11270.50    10827.82    171.87 o
   4   3   2     3428.13     3052.17     82.99 o
   5   3   2      321.48      314.09     23.69 o
   6   3   2       68.17      112.18     29.53 o
   7   3   2       34.88      -77.26     77.26 o
   8   3   2       46.67       47.56     83.22 o
   9   3   2        2.22      -17.86    101.02 o
 -10   4   2       21.91       11.96     41.95 o
  -9   4   2       64.86      118.47     35.54 o
  -8   4   2     1663.32     1610.99     53.28 o
  -7   4   2       51.72       53.28     23.69 o
  -6   4   2      247.13      281.64     23.47 o
  -5   4   2       11.23       11.73     41.09 o
  -4   4   2     1389.57     1614.54     46.99 o
  -3   4   2     2900.75     3282.87     77.89 o
  -2   4   2    10529.55    12641.52    143.65 o
  -1   4   2      389.03      477.32     13.05 o
   0   4   2     4624.03     4774.82     79.27 o
   1   4   2       14.13       18.14      6.07 o
   2   4   2     3988.54     3941.74     96.44 o
   3   4   2     6297.83     6545.43    138.62 o
   4   4   2     1569.83     1349.21     35.83 o
   5   4   2      401.71      447.73     29.88 o
   6   4   2     1703.33     1486.51     47.73 o
   7   4   2     1264.82     1188.73     47.56 o
   8   4   2      285.01      231.79     41.61 o
   9   4   2       17.73       59.46     41.61 o
 -10   5   2      106.21        0.00    101.19 o
  -9   5   2       19.07       41.67     89.28 o
  -8   5   2        5.62        5.95     83.27 o
  -7   5   2      234.59      247.65     29.47 o
  -6   5   2       29.78       29.47     58.95 o
  -5   5   2      224.12      211.36     17.63 o
  -4   5   2     1081.86     1271.25     41.61 o
  -3   5   2      164.60      162.94     12.53 o
  -2   5   2     3057.88     3330.32     80.18 o
  -1   5   2    29206.77    32958.08    210.22 o
   0   5   2    22465.41    24950.52    182.46 o
   1   5   2      326.90      378.08     12.19 o
   2   5   2     1148.11     1090.91     30.16 o
   3   5   2     2366.26     2025.13     60.27 o
   4   5   2     5343.62     4857.86    144.63 o
   5   5   2      163.81      137.30     23.87 o
   6   5   2       10.38      -17.91     65.65 o
   7   5   2       21.25       23.87     77.61 o
   8   5   2      543.39      564.66     41.61 o
   9   5   2       10.48      -77.38     95.24 o
 -10   6   2      142.27      232.14     41.67 o
  -9   6   2      515.30      428.56     41.67 o
  -8   6   2     1350.69     1320.82     47.16 o
  -7   6   2     2411.88     2311.46     76.63 o
  -6   6   2     2796.52     2612.56     82.19 o
  -5   6   2     2445.42     2400.11     71.14 o
  -4   6   2     8165.55     8302.93    158.13 o
  -3   6   2     2075.87     2191.27     51.74 o
  -2   6   2     9869.37    11076.72    145.77 o
  -1   6   2      497.08      578.91     20.43 o
   0   6   2    24330.81    27735.41    202.66 o
   1   6   2      921.21      971.01     31.13 o
   2   6   2      490.07      530.55     18.31 o
   3   6   2     3083.99     3194.33     72.34 o
   4   6   2      158.20      150.69     24.10 o
   5   6   2     1118.51     1044.73     35.83 o
   6   6   2     1324.19     1349.21     41.78 o
   7   6   2     1276.40     1271.60     47.73 o
   8   6   2     1517.70     1536.87     53.80 o
   9   6   2      304.46      307.57     48.25 o
 -10   7   2       50.31       77.38     41.67 o
  -9   7   2       90.00      100.79     35.60 o
  -8   7   2        2.37        0.00     35.37 o
  -7   7   2      267.21      318.44     29.47 o
  -6   7   2      221.66      195.39     23.69 o
  -5   7   2      575.03      522.76     23.75 o
  -4   7   2      362.07      397.71     18.37 o
  -3   7   2     7201.47     8396.11    145.66 o
  -2   7   2     8373.83     9430.30    146.23 o
  -1   7   2     2167.48     2456.55     70.57 o
   0   7   2     5396.71     6152.53    104.62 o
   1   7   2     1269.82     1283.39     37.77 o
   2   7   2     8216.75     8227.04    148.58 o
   3   7   2       97.83      111.43     18.54 o
   4   7   2        1.42       24.50     48.93 o
   5   7   2       64.69       24.38     60.90 o
   6   7   2     1076.40      920.88     42.41 o
   7   7   2        7.01       12.13     72.69 o
   8   7   2      248.61      212.05     42.41 o
   9   7   2       28.86      -12.08     96.49 o
 -10   8   2       92.48      113.55     41.84 o
  -9   8   2      369.87      467.59     41.44 o
  -8   8   2      179.11      202.20     35.66 o
  -7   8   2      544.62      479.55     35.54 o
  -6   8   2     3763.07     3629.65    101.02 o
  -5   8   2     2758.45     2585.15     79.10 o
  -4   8   2     4696.70     4913.66    125.34 o
  -3   8   2     5989.08     6628.07    133.75 o
  -2   8   2     5196.65     5668.57    117.16 o
  -1   8   2      268.46      352.95     14.14 o
   0   8   2     9600.53    10374.93    139.82 o
   1   8   2     1635.58     1901.67     51.40 o
   2   8   2      185.13      179.54     18.54 o
   3   8   2       42.15       24.78     43.33 o
   4   8   2      451.72      415.97     24.50 o
   5   8   2      255.92      207.98     24.50 o
   6   8   2        5.36       36.69     67.31 o
   7   8   2      285.59      284.73     36.34 o
   8   8   2      519.99      557.39     42.41 o
   9   8   2      169.88      193.85     42.41 o
 -10   9   2      341.83      356.79     47.56 o
  -9   9   2      632.27      487.62     47.56 o
  -8   9   2      423.06      479.55     35.54 o
  -7   9   2       12.62       53.28     29.59 o
  -6   9   2       14.38       36.17     24.15 o
  -5   9   2      701.37      759.08     30.62 o
  -4   9   2      569.55      557.79     25.64 o
  -3   9   2     8994.61     9392.93    162.08 o
  -2   9   2     7879.62     8409.73    146.40 o
  -1   9   2     6591.27     6677.87    127.06 o
   0   9   2      718.14      849.16     27.19 o
   1   9   2     5181.91     4818.72    111.15 o
   2   9   2     6100.14     5807.76    134.90 o
   3   9   2     2927.19     2779.51     74.29 o
   4   9   2      717.79      606.67     30.96 o
   5   9   2      993.59      948.18     36.69 o
   6   9   2     2626.18     2471.37     79.50 o
   7   9   2       31.93       66.62     30.28 o
   8   9   2       15.32       18.20     90.89 o
   9   9   2        1.04      -48.48    103.02 o
 -10  10   2        0.66       71.37     41.61 o
  -9  10   2       12.18        0.00     95.12 o
  -8  10   2      280.18      296.01     35.54 o
  -7  10   2     1067.19     1016.86     42.12 o
  -6  10   2       40.99       -6.01     60.32 o
  -5  10   2     1547.47     1555.42     49.56 o
  -4  10   2     5043.64     5339.25    142.22 o
  -3  10   2      171.69      186.98     20.78 o
  -2  10   2     9627.38    10898.21    182.97 o
  -1  10   2      757.96      706.88     21.41 o
   0  10   2     1796.84     2072.00     54.37 o
   1  10   2      474.11      499.41     19.97 o
   2  10   2      310.11      295.55     25.70 o
   3  10   2       55.25       94.78     18.94 o
   4  10   2        7.25       12.36     49.51 o
   5  10   2       23.66       73.43     24.50 o
   6  10   2      236.09      220.23     30.56 o
   7  10   2       15.45       42.58     79.10 o
   8  10   2       35.56       24.21     36.34 o
   9  10   2        6.67      -84.82    109.03 o
 -10  11   2      138.92      249.76     41.61 o
  -9  11   2      436.73      452.02     41.61 o
  -8  11   2       79.04      138.22     36.06 o
  -7  11   2       41.45       24.15     72.40 o
  -6  11   2      150.06       24.50     73.43 o
  -5  11   2        2.01       44.01     56.60 o
  -4  11   2     1994.53     2137.36     59.18 o
  -3  11   2    11366.32    12321.08    207.76 o
  -2  11   2    11607.04    12098.55    204.95 o
  -1  11   2    11497.32    13615.34    193.28 o
   0  11   2     4510.39     4646.10    117.21 o
   1  11   2     3900.97     3815.65    113.21 o
   2  11   2     7855.45     7805.81    167.06 o
   3  11   2     1881.27     1825.04     57.40 o
   4  11   2      292.56      221.20     25.30 o
   5  11   2      552.30      530.66     31.19 o
   6  11   2      549.42      525.40     37.09 o
   7  11   2       38.07      -92.72     92.72 o
   8  11   2      196.85      189.73     42.87 o
   9  11   2        0.51       18.49    104.79 o
 -10  12   2       91.46     -119.73    119.73 o
  -9  12   2      414.70      444.76     48.08 o
  -8  12   2      935.04      931.64     48.08 o
  -7  12   2     1164.37     1165.89     48.30 o
  -6  12   2     1551.53     1583.17     49.45 o
  -5  12   2     2648.13     2619.89     89.05 o
  -4  12   2     4891.95     5082.79    112.23 o
  -3  12   2     2393.34     2331.72     76.58 o
  -2  12   2      603.48     -102.45    102.45 o
  -1  12   2      739.10      598.48     28.85 o
   0  12   2     1549.56     1619.92     48.25 o
   1  12   2        0.00      -39.95     39.95 o
   2  12   2     1091.90     1131.61     32.68 o
   3  12   2      970.53      905.88     32.11 o
   4  12   2      349.11      315.98     25.30 o
   5  12   2      465.05      423.41     31.59 o
   6  12   2       10.99      -24.95     74.92 o
   7  12   2      259.38      318.39     37.49 o
   8  12   2      441.99      426.56     49.45 o
  -9  13   2        5.29      -30.05     96.15 o
  -8  13   2       54.71       60.32     36.17 o
  -7  13   2      783.64      700.01     42.98 o
  -6  13   2       11.40       61.87     24.72 o
  -5  13   2       39.67       44.53     25.41 o
  -4  13   2        0.64        6.70     20.09 o
  -3  13   2      409.11      371.27     28.04 o
  -2  13   2      298.08      116.30     29.07 o
  -1  13   2     3133.04     3439.58     79.32 o
   0  13   2     2572.28     2633.22     68.91 o
   1  13   2      603.32      599.34     26.61 o
   2  13   2      144.81      153.15     19.97 o
   3  13   2      937.91      875.20     32.16 o
   4  13   2      394.48      379.17     31.59 o
   5  13   2      222.16      202.20     31.59 o
   6  13   2        3.27      -81.16     81.16 o
   7  13   2        2.74      -93.63     93.63 o
   8  13   2      197.25      268.48     43.73 o
  -9  14   2      204.20      204.38     42.07 o
  -8  14   2     1026.37      990.53     48.93 o
  -7  14   2      161.89      191.73     37.09 o
  -6  14   2      563.19      572.33     38.17 o
  -5  14   2      139.67      117.38     26.10 o
  -4  14   2     1332.66     1257.52     40.81 o
  -3  14   2      518.80      470.28     28.10 o
  -2  14   2      903.77       86.54    115.44 o
  -1  14   2      214.26       72.34     28.96 o
   0  14   2       44.05      -76.01     76.01 o
   1  14   2      762.41      886.71     27.07 o
   2  14   2     3685.16     3635.89     93.23 o
   3  14   2     4274.01     3983.57    104.68 o
   4  14   2     1214.33     1133.04     38.00 o
   5  14   2      762.53      688.85     37.95 o
   6  14   2       90.27       49.96     74.92 o
   7  14   2      616.69      561.91     43.73 o
   8  14   2      380.19      412.08     43.73 o
  -9  15   2       38.50       -6.07    103.13 o
  -8  15   2       47.26       42.92     91.97 o
  -7  15   2       26.34       37.20     74.46 o
  -6  15   2       99.82       95.41     31.82 o
  -5  15   2     1647.61     1666.39     46.13 o
  -4  15   2     1395.56     1498.70     40.86 o
  -3  15   2      854.01      807.15     35.08 o
  -2  15   2     4546.64     4632.42    115.10 o
  -1  15   2     8152.06     8822.78    194.93 o
   0  15   2    17298.30    18068.91    275.18 o
   1  15   2      298.96      172.33     20.66 o
   2  15   2     2177.48     1917.81     53.28 o
   3  15   2     2435.96     2138.96     71.94 o
   4  15   2      828.10      830.73     39.26 o
   5  15   2      822.35      759.71     44.70 o
   6  15   2       34.62        6.30     82.13 o
   7  15   2       62.59       18.72     93.63 o
   8  15   2        2.71       24.95     93.63 o
  -9  16   2        0.40     -104.22    104.22 o
  -8  16   2      119.11       55.17     98.10 o
  -7  16   2       91.15      112.69     37.54 o
  -6  16   2     1215.20     1192.04     44.64 o
  -5  16   2       68.98       -6.58     72.46 o
  -4  16   2       59.99       54.49     27.24 o
  -3  16   2       48.90        7.04     56.15 o
  -2  16   2      160.29     -129.46    129.46 o
  -1  16   2      113.37      -79.32     79.32 o
   0  16   2      863.87      599.74     35.71 o
   1  16   2      323.09      358.45     27.59 o
   2  16   2      150.70      135.13     27.01 o
   3  16   2     1193.62     1118.56     39.26 o
   4  16   2        0.58      -65.42     71.94 o
   5  16   2      252.04      237.97     32.16 o
   6  16   2      123.82       45.04     38.57 o
   7  16   2       38.15      -88.31    100.90 o
   8  16   2        4.26      -62.56     93.80 o
  -9  17   2        0.63      -67.42    110.34 o
  -8  17   2        0.06      -99.47     99.47 o
  -7  17   2      238.40      294.86     37.66 o
  -6  17   2      184.26       -6.47     97.01 o
  -5  17   2      826.02      882.42     39.83 o
  -4  17   2      308.45      320.16     27.24 o
  -3  17   2     1344.57     1319.56     42.12 o
  -2  17   2     1352.97     1214.19     43.10 o
  -1  17   2     3118.59     3120.33     93.46 o
   0  17   2     1821.50     1706.45     49.96 o
   1  17   2      119.37       27.59     62.04 o
   2  17   2     1321.61     1121.36     40.52 o
   3  17   2      936.09      870.00     39.26 o
   4  17   2      325.66      313.98     32.68 o
   5  17   2      321.86      334.47     38.57 o
   6  17   2      168.30      135.07     38.57 o
   7  17   2      127.87       82.59     38.12 o
   8  17   2        3.49      -44.47    108.00 o
  -9  18   2      100.09      123.22     43.15 o
  -8  18   2        2.91     -106.62    106.62 o
  -7  18   2      238.80      215.25     38.00 o
  -6  18   2     1726.16     1710.06     58.32 o
  -5  18   2     1402.07     1485.65     53.51 o
  -4  18   2       38.01      -68.45     68.45 o
  -3  18   2       28.78      -28.16     63.36 o
  -2  18   2      378.45      -21.52     93.17 o
  -1  18   2       43.11      -71.88     71.88 o
   0  18   2      309.33      171.35     28.56 o
   1  18   2     1770.86     1801.17     62.61 o
   2  18   2      513.43      520.13     33.77 o
   3  18   2        8.99       46.42     26.56 o
   4  18   2      867.43      889.57     39.26 o
   5  18   2     2516.78     2444.30     70.74 o
   6  18   2      287.37      321.59     38.57 o
   7  18   2      207.18      203.29     38.12 o
   8  18   2      514.02      508.28     57.18 o
  -9  19   2        5.77     -117.96    117.96 o
  -8  19   2        0.20       31.36     37.66 o
  -7  19   2        4.29       70.57     38.46 o
  -6  19   2       35.46      -90.89     90.89 o
  -5  19   2      452.97      462.78     40.23 o
  -4  19   2      266.33      234.65     34.51 o
  -3  19   2        0.10      -63.47     63.47 o
  -2  19   2       25.53     -121.45    121.45 o
  -1  19   2      255.57      129.40     28.73 o
   0  19   2      975.42     1049.59     35.71 o
   1  19   2       15.80        6.98     62.73 o
   2  19   2      172.59      155.39     27.01 o
   3  19   2       33.65      -40.52     67.53 o
   4  19   2        3.18       13.28     72.97 o
   5  19   2      155.11      135.07     38.57 o
   6  19   2      291.74      270.14     45.04 o
   7  19   2        6.66      -25.64     96.27 o
  -8  20   2       41.65       18.89    106.91 o
  -7  20   2      712.72      757.88     51.80 o
  -6  20   2     1304.23     1360.19     52.54 o
  -5  20   2      811.87      779.74     47.05 o
  -4  20   2      255.56      276.09     34.51 o
  -3  20   2        7.52       35.26     63.41 o
  -2  20   2     2667.84     2425.87     71.37 o
  -1  20   2     1606.42     1380.40     57.52 o
   0  20   2      143.78       -7.15     71.43 o
   1  20   2       16.92      -41.84     69.71 o
   2  20   2       28.18       20.26     60.78 o
   3  20   2       46.58       33.77     74.29 o
   4  20   2       63.08       19.92     33.20 o
   5  20   2     1419.15     1489.54     52.48 o
   6  20   2      619.41      720.45     45.04 o
   7  20   2      181.73      192.99     45.04 o
  -8  21   2       44.18      -82.24    113.89 o
  -7  21   2        0.47      -45.33     97.18 o
  -6  21   2      127.16      153.90     40.18 o
  -5  21   2      273.89      257.09     40.58 o
  -4  21   2     1051.78     1069.85     48.30 o
  -3  21   2      349.62      444.07     35.26 o
  -2  21   2      390.22     -135.58    135.58 o
  -1  21   2     2516.45     2155.50     64.22 o
   0  21   2     2761.04     2726.63     85.45 o
   1  21   2      395.35      369.44     34.85 o
   2  21   2      685.12      737.56     40.98 o
   3  21   2      534.53      540.39     40.52 o
   4  21   2      758.19      822.61     46.42 o
   5  21   2        9.16      -19.92     86.25 o
   6  21   2       60.03       45.50     38.98 o
   7  21   2        6.73       12.88    102.90 o
  -8  22   2        1.63       38.35    108.63 o
  -7  22   2       83.90      110.12     45.33 o
  -6  22   2      229.74      261.55     46.93 o
  -5  22   2       40.39       95.18     34.00 o
  -4  22   2       15.03      -82.82     82.82 o
  -3  22   2       87.55       56.37     35.26 o
  -2  22   2      615.40      499.47     42.81 o
  -1  22   2      532.49      -92.77    135.58 o
   0  22   2        1.17      -78.29     78.29 o
   1  22   2       58.92      -69.71     76.69 o
   2  22   2        9.37      -75.15     75.15 o
   3  22   2      376.15      337.73     40.52 o
   4  22   2       67.79        0.00     92.89 o
   5  22   2       77.57       79.61     39.78 o
   6  22   2       19.83       58.72     39.15 o
   7  22   2        5.50       39.15    104.34 o
  -8  23   2        3.00     -121.62    121.62 o
  -7  23   2       58.03       -6.52    104.39 o
  -6  23   2       86.79      147.55     40.23 o
  -5  23   2       11.28      -82.64     89.57 o
  -4  23   2        4.99      -83.04     83.04 o
  -3  23   2       11.05       21.12     70.51 o
  -2  23   2       33.32      -99.87     99.87 o
  -1  23   2      809.06      524.54     49.62 o
   0  23   2      980.41     1010.90     42.70 o
   1  23   2      930.77      927.06     41.84 o
   2  23   2      584.98      519.04     40.98 o
   3  23   2     2198.44     2403.89     61.47 o
   4  23   2     1528.34     1684.99     59.69 o
   5  23   2      145.76      119.39     39.78 o
   6  23   2       35.63      110.86     39.15 o
  -7  24   2      386.10      381.63     52.65 o
  -6  24   2      446.43      503.02     46.93 o
  -5  24   2      290.01      296.81     41.44 o
  -4  24   2     1082.38     1176.88     55.40 o
  -3  24   2      484.12      521.56     42.30 o
  -2  24   2      168.61       42.81     35.66 o
  -1  24   2        9.24     -119.33    119.33 o
   0  24   2      117.54       35.60     35.60 o
   1  24   2      155.50      201.86     34.80 o
   2  24   2      245.66      218.51     34.17 o
   3  24   2      512.51      621.43     47.79 o
   4  24   2      112.57      -59.69     92.89 o
   5  24   2      105.95      205.64     39.78 o
   6  24   2      182.77      176.11     45.67 o
  -7  25   2       24.36       26.38    118.70 o
  -6  25   2        9.70      -13.51    114.58 o
  -5  25   2      251.54      227.79     41.44 o
  -4  25   2       87.40       76.29     41.61 o
  -3  25   2        7.71      -98.67     98.67 o
  -2  25   2      176.80     -107.03    107.03 o
  -1  25   2      288.60      315.01     35.03 o
   0  25   2      641.35      633.62     42.70 o
   1  25   2       45.07       62.56     34.74 o
   2  25   2       25.76       20.49     34.17 o
   3  25   2      178.03      136.56     40.98 o
   4  25   2      165.42      214.57     40.23 o
   5  25   2       47.68       59.69     92.89 o
   6  25   2       46.42      -32.62    117.38 o
  -7  26   2      416.08      619.83     52.77 o
  -6  26   2      659.38      801.95     53.91 o
  -5  26   2      540.62      662.64     55.23 o
  -4  26   2      336.36      339.62     48.53 o
  -3  26   2      405.17      407.38     49.16 o
  -2  26   2      287.32       42.81    121.28 o
  -1  26   2       30.59      -97.98     97.98 o
   0  26   2      339.41      298.98     42.70 o
   1  26   2        0.01        0.00     90.37 o
   2  26   2       37.59       -6.81     88.77 o
   3  26   2      158.82      102.45     40.98 o
   4  26   2       17.19      -40.23     40.23 o
   5  26   2       50.36       80.47     40.23 o
  -6  27   2        5.33     -108.69    108.69 o
  -5  27   2      245.40      289.94     48.30 o
  -4  27   2       31.16       13.85     90.08 o
  -3  27   2      527.77      597.00     49.16 o
  -2  27   2      474.20      449.51     49.96 o
  -1  27   2        8.13       55.97     84.02 o
   0  27   2       30.32      -77.38     91.46 o
   1  27   2      920.32      959.16     48.65 o
   2  27   2     1083.40     1322.76     54.54 o
   3  27   2      695.21      717.07     54.66 o
   4  27   2      151.78      174.33     40.23 o
   5  27   2      168.77      207.87     46.93 o
  -6  28   2      150.99       13.56    129.06 o
  -5  28   2       85.01      -62.33    110.75 o
  -4  28   2        3.21      -97.01     97.01 o
  -3  28   2       19.83      -91.06    112.06 o
  -2  28   2        8.55     -148.52    148.52 o
  -1  28   2        1.50     -112.00    112.00 o
   0  28   2       43.79       28.16     91.46 o
   1  28   2       61.72        6.93     97.30 o
   2  28   2       26.82     -102.16    102.16 o
   3  28   2       10.14     -109.26    109.26 o
   4  28   2       21.13       20.09     40.23 o
   5  28   2        8.44       20.09     40.23 o
  -5  29   2        1.10       48.53     48.53 o
  -4  29   2      109.46     -124.77    124.77 o
  -3  29   2     1094.56     1321.56     62.96 o
  -2  29   2     1016.91      911.60     63.13 o
  -1  29   2      126.06     -105.02    105.02 o
   0  29   2      234.27      208.10     41.61 o
   1  29   2      334.72      278.04     48.65 o
   2  29   2      590.40      721.88     54.49 o
   3  29   2      303.86      375.62     47.79 o
   4  29   2       10.01      -67.08    107.25 o
  -5  30   2       55.74       34.63     48.53 o
  -4  30   2      231.32      374.25     48.53 o
  -3  30   2      195.38       41.95     55.92 o
  -2  30   2      284.35     -138.56    138.56 o
  -1  30   2      160.47      -48.99    118.99 o
   0  30   2      234.98      157.68     47.96 o
   1  30   2       98.60      -69.48    111.20 o
   2  30   2       48.02     -108.97    108.97 o
   3  30   2       96.12       20.43    115.78 o
   4  30   2        4.03        6.70     46.93 o
  -4  31   2       60.17       27.64    131.23 o
  -3  31   2      142.51      -83.90    139.82 o
  -2  31   2       35.00      -13.85    124.71 o
  -1  31   2       79.49      -48.99     48.99 o
   0  31   2       23.55     -116.53    116.53 o
   1  31   2       12.40      -76.46    104.28 o
   2  31   2       92.62       81.73    108.97 o
   3  31   2        2.77      -34.05    108.97 o
  -4  32   2      109.83      214.11     48.36 o
  -3  32   2       83.49       27.99    125.85 o
  -2  32   2        0.46     -130.72    130.72 o
  -1  32   2       12.38     -133.01    133.01 o
   0  32   2        0.65       88.88     41.04 o
   1  32   2        0.17     -110.46    110.46 o
   2  32   2      346.90      394.96     54.49 o
  -3  33   2       83.71      132.84     48.93 o
  -2  33   2      235.00      302.70     48.13 o
  -1  33   2       68.83       35.03    118.99 o
   0  33   2      157.53      218.80     54.71 o
   1  33   2       59.04        0.00    116.24 o
 -10   1   3      285.96      187.55     48.42 o
  -9   1   3       59.62       12.02     90.20 o
  -8   1   3       44.65       71.88     29.99 o
  -7   1   3     1522.50     1493.03     42.12 o
  -6   1   3     3579.96     3425.50     96.32 o
  -5   1   3     1650.47     1832.42     49.22 o
  -4   1   3     2713.62     3341.88    100.16 o
  -3   1   3     2162.32     2468.34     57.58 o
  -2   1   3      122.52      133.52     12.13 o
  -1   1   3     1015.31     1207.50     29.30 o
   0   1   3     7504.56     7783.20    111.03 o
   1   1   3     1950.79     1916.61     46.76 o
   2   1   3     4567.49     4590.01    111.55 o
   3   1   3     1853.13     1567.21     46.93 o
   4   1   3     5032.48     4642.84     99.76 o
   5   1   3     1311.30     1191.93     41.32 o
   6   1   3      125.64       88.48     29.47 o
   7   1   3      565.19      503.25     41.44 o
   8   1   3      685.93      686.79     47.39 o
   9   1   3      109.84       -5.95    113.32 o
 -10   2   3       13.56       77.89     41.95 o
  -9   2   3       26.80       -6.01     35.94 o
  -8   2   3      119.67       11.96     77.89 o
  -7   2   3      790.06      791.01     35.94 o
  -6   2   3     1244.09     1246.19     42.12 o
  -5   2   3      242.96      234.77     18.09 o
  -4   2   3      523.02      508.46     18.14 o
  -3   2   3     2913.99     3331.12     90.43 o
  -2   2   3       82.48      122.71     11.68 o
  -1   2   3      203.06      140.22     11.68 o
   0   2   3     1129.15     1332.32     35.37 o
   1   2   3        5.53       23.58     11.79 o
   2   2   3     1990.33     2142.40     52.83 o
   3   2   3     1821.06     1988.50     64.90 o
   4   2   3       53.35      118.01     23.58 o
   5   2   3      611.02      625.44     29.47 o
   6   2   3        2.70       47.22     64.90 o
   7   2   3      314.62      312.72     35.43 o
   8   2   3      212.33      250.45     41.72 o
   9   2   3      114.64       53.68    113.32 o
 -10   3   3      190.57      179.77     41.95 o
  -9   3   3       36.10       -6.01     83.90 o
  -8   3   3      559.82      502.33     35.88 o
  -7   3   3      920.12      829.36     35.54 o
  -6   3   3     1678.99     1575.73     41.49 o
  -5   3   3      414.53      462.04     23.69 o
  -4   3   3     1589.21     1772.33     52.83 o
  -3   3   3     3216.95     3887.77     88.37 o
  -2   3   3     3023.45     3374.22     77.38 o
  -1   3   3     4264.87     4802.40     83.33 o
   0   3   3     1487.53     1609.39     41.26 o
   1   3   3       46.95       53.34     11.85 o
   2   3   3      807.83      877.15     29.65 o
   3   3   3     1479.39     1617.97     47.39 o
   4   3   3     1162.98      997.22     35.43 o
   5   3   3      148.11      147.49     23.58 o
   6   3   3       46.33       88.48     29.47 o
   7   3   3        0.07      -35.66     83.22 o
   8   3   3      477.92      451.74     41.61 o
   9   3   3       78.33      131.18     41.72 o
 -10   4   3       88.42        0.00    101.87 o
  -9   4   3       66.52       76.98     35.54 o
  -8   4   3      103.82      154.01     29.59 o
  -7   4   3     1387.15     1249.74     41.44 o
  -6   4   3     3563.75     3326.94     93.86 o
  -5   4   3     3447.06     3244.81     76.29 o
  -4   4   3     6956.00     7121.48    140.91 o
  -3   4   3    10679.15    11933.73    163.46 o
  -2   4   3     4999.95     4993.79     99.64 o
  -1   4   3    13563.79    15107.86    157.39 o
   0   4   3     4599.19     4983.72     95.75 o
   1   4   3       11.20       29.93     11.96 o
   2   4   3     4898.37     4871.60    118.53 o
   3   4   3     3293.85     3016.63     77.04 o
   4   4   3      175.09      165.92     23.69 o
   5   4   3       33.18       71.31     23.75 o
   6   4   3      763.40      677.58     41.61 o
   7   4   3       17.02       47.56     71.31 o
   8   4   3      119.20     -101.02    101.02 o
   9   4   3      137.58      291.26     47.56 o
 -10   5   3       83.03       47.39    100.67 o
  -9   5   3      973.59      835.14     47.39 o
  -8   5   3     1897.97     1711.72     53.28 o
  -7   5   3      554.66      516.35     35.20 o
  -6   5   3      403.97      416.60     29.36 o
  -5   5   3        9.85       29.36     46.99 o
  -4   5   3       94.50      161.74     17.97 o
  -3   5   3       28.70        7.10     14.19 o
  -2   5   3     1945.88     2216.45     52.31 o
  -1   5   3     1053.01      975.70     30.51 o
   0   5   3       50.19       48.76     12.19 o
   1   5   3      331.65      265.22     12.08 o
   2   5   3    10536.83    10559.45    174.79 o
   3   5   3      475.46      441.78     23.87 o
   4   5   3      352.08      400.00     23.87 o
   5   5   3     1331.33     1229.82     41.78 o
   6   5   3     1834.68     1777.14     59.46 o
   7   5   3      693.95      659.72     41.61 o
   8   5   3       78.12       11.90     95.12 o
   9   5   3        2.14     -112.92    112.92 o
 -10   6   3      120.60      178.57     47.62 o
  -9   6   3        0.56        0.00     35.71 o
  -8   6   3       67.86      147.43     29.47 o
  -7   6   3       27.31       58.95     76.63 o
  -6   6   3      676.00      675.18     29.36 o
  -5   6   3     1407.91     1508.89     41.61 o
  -4   6   3     4398.95     4468.68    125.34 o
  -3   6   3     1320.42     1382.34     42.98 o
  -2   6   3     9831.01    10726.74    156.25 o
  -1   6   3     5501.27     6184.18    106.97 o
   0   6   3     3376.50     3799.11     91.46 o
   1   6   3     1710.64     1862.36     54.26 o
   2   6   3        8.30       72.34     18.09 o
   3   6   3     4399.09     3983.92     90.43 o
   4   6   3      414.05      388.04     29.88 o
   5   6   3       16.61        5.95     65.65 o
   6   6   3      483.71      465.65     35.83 o
   7   6   3       24.38       41.61     77.26 o
   8   6   3       75.45      -11.90    101.02 o
 -10   7   3      736.53      613.08     53.57 o
  -9   7   3      926.84      931.64     47.16 o
  -8   7   3     1441.78     1356.25     47.16 o
  -7   7   3     2034.13     1902.19     52.83 o
  -6   7   3     2096.98     1973.44     65.19 o
  -5   7   3     4029.55     3990.27     91.23 o
  -4   7   3        1.99      -19.40     45.27 o
  -3   7   3      494.02      578.91     21.69 o
  -2   7   3     3708.57     4130.83    104.34 o
  -1   7   3     1302.40     1359.97     45.79 o
   0   7   3     2747.58     2956.82     81.79 o
   1   7   3     8409.94     8592.30    148.58 o
   2   7   3    11153.44    11144.08    186.87 o
   3   7   3     5420.45     5219.46    144.63 o
   4   7   3     1970.69     1713.38     47.73 o
   5   7   3     2205.09     2131.29     71.66 o
   6   7   3     1398.78     1337.24     47.73 o
   7   7   3     1003.35      932.89     47.85 o
   8   7   3      474.82      428.22     48.25 o
 -10   8   3       55.49      142.28     41.49 o
  -9   8   3       16.97      -88.42     88.42 o
  -8   8   3      622.36      577.88     41.26 o
  -7   8   3      802.06      858.49     41.44 o
  -6   8   3      346.63      374.25     29.70 o
  -5   8   3      346.27      366.40     24.44 o
  -4   8   3     6877.30     6846.47    158.48 o
  -3   8   3     8786.26     9497.15    166.89 o
  -2   8   3     5590.39     5844.90    127.06 o
  -1   8   3    10402.56    11468.14    163.46 o
   0   8   3     5027.79     4693.15    113.26 o
   1   8   3     4112.74     3918.50    111.43 o
   2   8   3     5056.11     5336.16    136.21 o
   3   8   3       13.66       36.69     18.37 o
   4   8   3        1.14        0.00     55.06 o
   5   8   3     1434.10     1302.56     42.41 o
   6   8   3        0.23       60.61     30.28 o
   7   8   3       66.69       42.41     84.82 o
   8   8   3      276.64      307.57     42.24 o
 -10   9   3       44.28     -112.46    112.46 o
  -9   9   3        8.71       65.42     89.23 o
  -8   9   3       77.08       59.18     35.54 o
  -7   9   3       15.97        5.95     71.31 o
  -6   9   3      107.84      127.74     24.32 o
  -5   9   3      653.72      714.49     31.36 o
  -4   9   3       76.39       20.09     53.51 o
  -3   9   3       16.04      -21.92     43.78 o
  -2   9   3        0.51      -28.22     42.35 o
  -1   9   3      402.14      313.64     20.03 o
   0   9   3        0.89        6.41     32.11 o
   1   9   3     1779.99     1807.35     55.92 o
   2   9   3       45.87       37.14     18.54 o
   3   9   3       42.13       30.56     48.93 o
   4   9   3      270.19      195.74     24.50 o
   5   9   3      226.76      214.11     30.56 o
   6   9   3        0.52       36.34     72.69 o
   7   9   3        3.57       12.13     36.34 o
   8   9   3       16.32       54.54     84.82 o
 -10  10   3       33.44     -107.03    107.03 o
  -9  10   3        1.40      -94.72     94.72 o
  -8  10   3     1167.31     1184.09     47.39 o
  -7  10   3     2139.97     2032.45     66.33 o
  -6  10   3      213.05      195.91     30.62 o
  -5  10   3     1040.15     1005.01     31.82 o
  -4  10   3     8982.18     8611.07    195.39 o
  -3  10   3    13241.14    14320.22    226.01 o
  -2  10   3    11608.38    12526.71    198.14 o
  -1  10   3    26284.35    27873.17    285.31 o
   0  10   3     6492.65     6446.76    137.30 o
   1  10   3     7140.14     6977.02    154.19 o
   2  10   3     1075.26      879.04     30.96 o
   3  10   3       71.86       24.78     55.69 o
   4  10   3        0.26      -55.06     55.06 o
   5  10   3      809.12      831.94     42.81 o
   6  10   3      337.85      315.01     36.34 o
   7  10   3      375.18      411.96     42.41 o
   8  10   3      283.98      405.89     42.41 o
 -10  11   3      120.14      107.03     41.61 o
  -9  11   3      599.59      621.66     47.39 o
  -8  11   3      442.51      451.28     42.12 o
  -7  11   3      947.80     1019.26     42.24 o
  -6  11   3      374.96      347.00     30.96 o
  -5  11   3     1623.15     1473.80     38.80 o
  -4  11   3      437.07      464.04     27.70 o
  -3  11   3       84.50       50.88     21.81 o
  -2  11   3     2091.40     2197.63     71.60 o
  -1  11   3       15.56      -54.54     54.54 o
   0  11   3       37.57       26.61     39.95 o
   1  11   3     3888.82     3841.87     83.50 o
   2  11   3     4733.57     4910.29    101.13 o
   3  11   3     2672.65     2520.70     68.28 o
   4  11   3     1388.96     1217.34     42.81 o
   5  11   3     1665.55     1547.63     48.93 o
   6  11   3     1047.14      990.99     48.93 o
   7  11   3      407.70      369.55     42.41 o
   8  11   3      143.49      151.44     42.41 o
 -10  12   3       27.21     -113.26    113.26 o
  -9  12   3       17.80       18.03     42.07 o
  -8  12   3      702.10      657.38     42.24 o
  -7  12   3      311.74      312.20     36.74 o
  -6  12   3       10.98       69.19     25.18 o
  -5  12   3       37.10      -19.57     65.25 o
  -4  12   3      530.91      561.00     27.70 o
  -3  12   3      482.54      545.09     29.07 o
  -2  12   3      181.40      209.13     21.63 o
  -1  12   3        0.41      -34.45     41.38 o
   0  12   3       22.65        0.00     19.97 o
   1  12   3      496.93      623.15     25.70 o
   2  12   3      280.57      211.99     25.70 o
   3  12   3     2485.41     2464.62     69.54 o
   4  12   3       79.76       93.63     24.95 o
   5  12   3        0.64      -74.92     74.92 o
   6  12   3       58.85       80.35     30.91 o
   7  12   3      344.66      318.27     42.87 o
   8  12   3       62.26       92.72     43.27 o
 -10  13   3       79.79      -60.09    108.17 o
  -9  13   3      586.53      625.10     48.08 o
  -8  13   3      153.57      175.59     36.34 o
  -7  13   3      112.59      197.91     30.91 o
  -6  13   3      576.57      610.45     38.17 o
  -5  13   3      764.42      706.31     33.02 o
  -4  13   3     1136.39     1235.14     41.61 o
  -3  13   3      128.92      101.02     21.63 o
  -2  13   3     1853.89     1730.61     50.48 o
  -1  13   3     1865.92     2316.15     75.83 o
   0  13   3     2750.01     3329.58     86.59 o
   1  13   3     2593.38     2394.05     78.47 o
   2  13   3     3599.33     3398.54     89.97 o
   3  13   3     1124.06      985.83     37.95 o
   4  13   3     1840.53     1775.82     56.89 o
   5  13   3      516.73      524.42     37.49 o
   6  13   3     1226.15     1217.46     49.96 o
   7  13   3      489.40      642.95     43.27 o
   8  13   3       53.32       61.81     43.27 o
  -9  14   3       13.43       54.37     42.30 o
  -8  14   3      101.96       61.30     36.80 o
  -7  14   3      156.39      -43.33     86.65 o
  -6  14   3     1521.61     1532.52     44.53 o
  -5  14   3     3785.29     3705.31    113.72 o
  -4  14   3     2601.81     2556.70     70.05 o
  -3  14   3     2023.45     2171.30     64.90 o
  -2  14   3     5886.78     5830.36    166.38 o
  -1  14   3     5518.35     5866.25    158.53 o
   0  14   3     2404.22     2580.63     80.24 o
   1  14   3       40.58        0.00     19.97 o
   2  14   3       15.03      -13.11     58.89 o
   3  14   3      398.53      398.11     31.59 o
   4  14   3       21.22      -50.54     69.54 o
   5  14   3      351.99      324.62     37.49 o
   6  14   3      336.55      362.11     43.73 o
   7  14   3       37.54      -56.20     93.63 o
   8  14   3       23.36       74.17     98.90 o
  -9  15   3      134.45      140.62     42.81 o
  -8  15   3      247.76      333.95     43.27 o
  -7  15   3       38.54       44.24     75.83 o
  -6  15   3      119.23      -12.99     84.30 o
  -5  15   3       39.07        0.00     26.96 o
  -4  15   3        1.27        7.04     63.19 o
  -3  15   3     1226.47     1215.68     43.15 o
  -2  15   3     2886.77     3021.38     94.21 o
  -1  15   3       54.50      -62.96     62.96 o
   0  15   3      427.53      355.24     27.30 o
   1  15   3      470.50      539.36     26.61 o
   2  15   3     2386.24     2381.00     71.94 o
   3  15   3       69.24       25.75     25.75 o
   4  15   3       77.07       50.54     31.59 o
   5  15   3       71.94       62.44     81.16 o
   6  15   3      588.29      536.90     43.73 o
   7  15   3      132.89      112.41     43.73 o
   8  15   3        9.77     -117.44    117.44 o
  -9  16   3       40.99       85.85    104.22 o
  -8  16   3       62.88       12.42     87.05 o
  -7  16   3      517.25      546.86     44.53 o
  -6  16   3      183.35      138.33     32.91 o
  -5  16   3     1459.38     1464.64     47.67 o
  -4  16   3      942.52      961.57     42.12 o
  -3  16   3      271.75      201.40     28.79 o
  -2  16   3     2784.73     3002.95     94.09 o
  -1  16   3     2515.27     2674.03     84.65 o
   0  16   3      403.45      310.20     27.59 o
   1  16   3       37.22       39.95     53.28 o
   2  16   3       13.71      -19.63     58.89 o
   3  16   3      201.20      222.41     26.16 o
   4  16   3        0.18       38.57     70.74 o
   5  16   3      420.64      442.35     37.95 o
   6  16   3      122.17      124.88     37.49 o
   7  16   3      229.59      280.96     43.73 o
  -9  17   3       17.79       -6.12     98.10 o
  -8  17   3       62.05       37.54    100.21 o
  -7  17   3       48.10       12.82     38.40 o
  -6  17   3     1046.50     1179.00     46.13 o
  -5  17   3       26.92      -74.92     74.92 o
  -4  17   3      102.91       91.23     28.10 o
  -3  17   3        1.41      -64.73     64.73 o
  -2  17   3       11.46      -64.90     64.90 o
  -1  17   3      549.46      514.06     35.71 o
   0  17   3     2330.23     2343.74     68.91 o
   1  17   3     1313.76     1371.30     40.52 o
   2  17   3       78.37      -52.31     71.94 o
   3  17   3      186.16      189.67     26.16 o
   4  17   3     1308.98     1177.11     45.04 o
   5  17   3        5.39        6.41     83.62 o
   6  17   3       55.59      114.35     38.12 o
   7  17   3        1.64       75.66     88.31 o
  -9  18   3       36.35       18.60     43.44 o
  -8  18   3       32.56       18.83     94.09 o
  -7  18   3      101.16      109.94     38.80 o
  -6  18   3      101.61       59.69     92.89 o
  -5  18   3       15.07      -27.30     34.11 o
  -4  18   3      407.78      386.09     35.08 o
  -3  18   3      339.41      387.98     28.73 o
  -2  18   3      273.37      266.88     28.85 o
  -1  18   3      236.91      157.10     28.56 o
   0  18   3        5.86      -62.04     62.04 o
   1  18   3       87.27       81.04     27.01 o
   2  18   3      236.75      216.23     26.21 o
   3  18   3      244.46      268.19     32.68 o
   4  18   3       32.82       45.04     83.62 o
   5  18   3        9.02      -25.75     90.03 o
   6  18   3       17.35       44.47     38.12 o
   7  18   3        0.62      -57.18    108.00 o
  -9  19   3       59.17       81.56     43.90 o
  -8  19   3       28.41      113.44     44.13 o
  -7  19   3     1356.54     1502.76     58.32 o
  -6  19   3      762.27      716.04     46.87 o
  -5  19   3       73.63       47.90     34.23 o
  -4  19   3      114.00      -91.52     91.52 o
  -3  19   3       19.64      -64.50     71.66 o
  -2  19   3        3.87      -14.37     64.73 o
  -1  19   3      418.52      385.58     35.71 o
   0  19   3     1785.99     1756.53     48.82 o
   1  19   3     1142.17     1215.91     40.52 o
   2  19   3      817.55      857.92     39.89 o
   3  19   3      750.32      771.84     39.26 o
   4  19   3     1595.93     1665.99     51.45 o
   5  19   3      513.90      578.91     45.04 o
   6  19   3       86.25       69.88     38.12 o
   7  19   3      128.60      222.35     44.47 o
  -8  20   3       11.23      -19.23     44.93 o
  -7  20   3      130.79      142.80     45.44 o
  -6  20   3       29.05      -60.38     87.17 o
  -5  20   3      219.31       61.98     89.57 o
  -4  20   3       21.46      -49.39     70.51 o
  -3  20   3      121.65       -7.15     78.87 o
  -2  20   3       20.02        7.21     71.88 o
  -1  20   3      360.45      421.23     35.71 o
   0  20   3       22.74      -27.87     27.87 o
   1  20   3      159.37      168.89     27.01 o
   2  20   3       27.69        0.00     27.01 o
   3  20   3       42.72      -86.25     86.25 o
   4  20   3       55.68       64.33     32.16 o
   5  20   3       98.28      128.66     38.57 o
   6  20   3      324.88      379.51     45.04 o
   7  20   3       46.57      -88.94    114.35 o
  -8  21   3      102.87       38.86     45.33 o
  -7  21   3      759.55      842.18     52.65 o
  -6  21   3      382.79      483.96     40.35 o
  -5  21   3       24.50      -20.72     82.82 o
  -4  21   3      119.21        7.04     91.63 o
  -3  21   3       60.11      -85.73     85.73 o
  -2  21   3        0.59      -86.25     86.25 o
  -1  21   3      127.33      -85.56     85.56 o
   0  21   3      923.57      941.02     41.84 o
   1  21   3      193.95      216.40     33.82 o
   2  21   3      231.24      202.66     33.77 o
   3  21   3      303.21      258.69     39.78 o
   4  21   3      176.36       72.97     99.53 o
   5  21   3      702.17      726.86     45.04 o
   6  21   3       28.06      -77.21    102.90 o
  -8  22   3       13.12       64.79     45.33 o
  -7  22   3      197.88      199.06     46.42 o
  -6  22   3      947.49     1036.94     53.86 o
  -5  22   3      465.09      448.65     41.44 o
  -4  22   3     1175.78     1233.48     49.33 o
  -3  22   3      610.85      649.31     42.81 o
  -2  22   3     1100.12     1286.94     50.31 o
  -1  22   3     3171.48     3474.15     99.64 o
   0  22   3      450.09      460.04     34.85 o
   1  22   3      352.19      341.45     34.17 o
   2  22   3     1126.31     1188.90     47.27 o
   3  22   3     1187.35     1207.33     53.05 o
   4  22   3      135.31      185.72     39.78 o
   5  22   3        7.63        6.52     97.81 o
   6  22   3      166.00      160.82     45.04 o
  -8  23   3       38.17       64.90    116.81 o
  -7  23   3        2.19     -114.01    120.70 o
  -6  23   3        2.74       47.56     40.81 o
  -5  23   3      180.73      131.12     41.44 o
  -4  23   3       63.18      -91.63     91.63 o
  -3  23   3        7.82     -107.03    107.03 o
  -2  23   3       22.55     -114.01    114.01 o
  -1  23   3        8.92      -42.70     92.55 o
   0  23   3        0.29      -69.71     69.71 o
   1  23   3       22.99       47.79     27.30 o
   2  23   3      169.47      162.14     40.52 o
   3  23   3      219.95      199.00     39.78 o
   4  23   3       38.23       66.33     79.61 o
   5  23   3       17.95       19.57     39.15 o
   6  23   3      102.58      189.15     45.67 o
  -7  24   3       93.24      -40.23    127.40 o
  -6  24   3      465.76      540.33     47.90 o
  -5  24   3      585.31      616.17     48.48 o
  -4  24   3      469.92      549.78     42.30 o
  -3  24   3      394.16      371.04     42.81 o
  -2  24   3     1058.03     1176.71     49.62 o
  -1  24   3     1546.96     1573.33     56.95 o
   0  24   3      502.48      425.18     41.84 o
   1  24   3      133.18      116.07     34.17 o
   2  24   3      867.05      983.43     47.79 o
   3  24   3     1305.18     1485.99     59.69 o
   4  24   3       73.14       33.20     99.53 o
   5  24   3        6.68       71.71     91.29 o
   6  24   3        2.38     -117.38    117.38 o
  -7  25   3      215.28      288.40     53.63 o
  -6  25   3      201.95      246.73     47.96 o
  -5  25   3       77.92       96.90     41.55 o
  -4  25   3       33.95       -7.04    105.71 o
  -3  25   3      122.35     -142.68    142.68 o
  -2  25   3       11.16     -146.97    146.97 o
  -1  25   3      261.24      113.89     42.70 o
   0  25   3      115.57      104.39     34.80 o
   1  25   3      612.24      682.90     47.79 o
   2  25   3      863.04      867.31     47.79 o
   3  25   3      586.04      610.33     46.42 o
   4  25   3      432.19      570.50     46.42 o
   5  25   3      324.92       78.24    117.38 o
  -7  26   3       66.24       26.96     47.16 o
  -6  26   3        0.12      -41.26     48.13 o
  -5  26   3        2.57      -27.76     97.07 o
  -4  26   3      347.98      358.45     42.18 o
  -3  26   3     1014.67     1155.87     57.06 o
  -2  26   3      228.05      252.00     42.01 o
  -1  26   3       51.02       21.35     35.60 o
   0  26   3      353.91      347.52     41.72 o
   1  26   3     1050.23     1085.82     54.66 o
   2  26   3      114.19      136.56     40.98 o
   3  26   3        0.20       26.84    100.56 o
   4  26   3       10.17       -6.64     99.53 o
   5  26   3      155.44       78.24    110.86 o
  -6  27   3      196.86      192.87     48.19 o
  -5  27   3        2.78        0.00    103.93 o
  -4  27   3       13.92      -21.06    105.37 o
  -3  27   3       81.23     -177.88    177.88 o
  -2  27   3       15.05     -139.99    139.99 o
  -1  27   3      202.21      197.62     42.35 o
   0  27   3      178.61        6.93    104.28 o
   1  27   3      423.45      443.90     47.79 o
   2  27   3      516.62      519.04     47.79 o
   3  27   3      163.68      174.33     40.23 o
   4  27   3      293.43      328.57     46.93 o
   5  27   3       86.97       52.20     45.67 o
  -6  28   3       92.84       62.15     48.30 o
  -5  28   3       20.29      -20.78     97.01 o
  -4  28   3      780.42     1004.38     56.20 o
  -3  28   3     1723.02     1966.00     70.74 o
  -2  28   3      435.89      518.01     48.99 o
  -1  28   3       32.15       21.12     35.20 o
   0  28   3      503.85      535.18     48.65 o
   1  28   3      552.58      702.13     47.73 o
   2  28   3      244.32      314.15     40.98 o
   3  28   3       19.27       60.32     93.86 o
   4  28   3        0.06      -53.63    100.56 o
  -5  29   3       23.13       55.46     48.53 o
  -4  29   3       17.32     -126.03    126.03 o
  -3  29   3        8.04     -162.66    162.66 o
  -2  29   3       41.97     -139.99    139.99 o
  -1  29   3       25.32       34.91     41.95 o
   0  29   3       11.67      -97.30    104.28 o
   1  29   3       54.65     -108.97    108.97 o
   2  29   3      112.65       88.77     40.98 o
   3  29   3       41.10       73.77    100.56 o
   4  29   3       24.48       26.84    114.01 o
  -5  30   3        1.61       27.70    117.84 o
  -4  30   3      207.82      216.74     48.93 o
  -3  30   3      640.11      685.13     55.92 o
  -2  30   3       30.52     -126.03    126.03 o
  -1  30   3       35.15     -110.69    110.69 o
   0  30   3       57.33      -34.74    111.20 o
   1  30   3       29.45       -6.81    102.16 o
   2  30   3        0.48       54.54    102.28 o
   3  30   3       63.86       26.84    107.25 o
  -4  31   3        6.46      -90.89    118.87 o
  -3  31   3       19.82     -138.56    138.56 o
  -2  31   3      151.05       42.01    126.03 o
  -1  31   3       33.16       82.24    102.79 o
   0  31   3        9.86       55.63    111.20 o
   1  31   3      156.40      252.00     47.67 o
   2  31   3      529.20      572.04     54.49 o
  -3  32   3       12.72      -48.48     48.48 o
  -2  32   3       27.52     -161.00    161.00 o
  -1  32   3       18.33     -109.66    109.66 o
   0  32   3        3.36      -55.63    111.20 o
   1  32   3        0.70       20.43    108.97 o
   2  32   3       30.87       13.62     47.67 o
  -2  33   3      192.51       70.00     55.97 o
  -1  33   3        4.35      -88.88    123.05 o
   0  33   3        0.64       82.24    109.66 o
 -10   0   4       46.44       61.18     42.81 o
  -9   0   4      211.66      195.68     36.69 o
  -8   0   4      230.98      256.75     36.69 o
  -7   0   4      191.10      160.25     30.79 o
  -6   0   4       84.24       88.20     25.18 o
  -5   0   4    10175.19    10760.80    217.60 o
  -4   0   4     4715.64     5828.70    152.41 o
  -3   0   4     1664.57     1801.80     59.18 o
  -2   0   4      212.58      230.59     12.13 o
  -1   0   4    10317.80    10932.84    148.00 o
   0   0   4       89.50      111.38     11.73 o
   1   0   4      713.43      697.67     23.47 o
   2   0   4      926.23     1008.38     29.30 o
   3   0   4     1966.23     1872.77     53.00 o
   4   0   4      664.02      683.13     29.42 o
   5   0   4        4.10        0.00     70.68 o
   6   0   4       10.28      -35.54     71.03 o
   7   0   4       90.91      136.16     35.54 o
   8   0   4      191.41      136.16     41.44 o
 -10   1   4      133.09       73.03    103.48 o
  -9   1   4        1.04      -91.74     91.74 o
  -8   1   4      121.15      122.31     30.56 o
  -7   1   4      682.56      633.34     36.92 o
  -6   1   4      448.69      442.64     30.73 o
  -5   1   4     1297.45     1452.85     44.81 o
  -4   1   4     1020.62     1084.39     36.17 o
  -3   1   4     3310.20     3585.98     76.41 o
  -2   1   4     2748.97     2744.20     59.41 o
  -1   1   4     1272.09     1389.21     41.04 o
   0   1   4        1.44      -17.57     29.30 o
   1   1   4      616.41      660.29     23.35 o
   2   1   4      818.42      927.40     29.36 o
   3   1   4       52.85      105.65     17.63 o
   4   1   4        1.14       29.36     52.83 o
   5   1   4      345.59      372.99     29.59 o
   6   1   4       56.10       11.85     76.98 o
   7   1   4      264.56      242.72     35.54 o
   8   1   4       51.33       65.19     41.49 o
 -10   2   4       28.74       36.06     90.20 o
  -9   2   4       73.19       71.88     89.91 o
  -8   2   4      135.29      126.43     30.10 o
  -7   2   4      120.29      150.52     30.10 o
  -6   2   4        0.84       30.56     55.00 o
  -5   2   4     4110.46     4392.85     92.95 o
  -4   2   4      558.58      734.01     28.79 o
  -3   2   4       43.16       66.73     12.13 o
  -2   2   4     1086.01     1101.96     35.20 o
  -1   2   4     7872.72     7800.77    128.54 o
   0   2   4     8656.59     8581.83    146.06 o
   1   2   4     1049.92     1109.34     35.20 o
   2   2   4     1886.04     1737.42     46.93 o
   3   2   4     4002.06     3709.60     93.92 o
   4   2   4     1713.79     1492.86     41.32 o
   5   2   4       80.51       94.43     29.47 o
   6   2   4        0.57      -76.98     76.98 o
   7   2   4       37.62       65.13     88.83 o
   8   2   4      209.05      232.59     41.72 o
 -10   3   4      491.86      587.27     47.96 o
  -9   3   4      132.64      227.73     35.94 o
  -8   3   4      376.06      371.56     35.94 o
  -7   3   4     3361.39     3250.88    108.34 o
  -6   3   4     1838.76     1745.83     54.20 o
  -5   3   4     2031.75     2154.81     72.63 o
  -4   3   4     1111.93     1200.17     33.37 o
  -3   3   4     3860.13     3955.19    105.14 o
  -2   3   4     4310.55     4366.29    105.65 o
  -1   3   4       59.33       70.74     11.79 o
   0   3   4     2465.05     2623.38     58.95 o
   1   3   4        3.24      -23.47     35.20 o
   2   3   4      315.84      348.15     23.58 o
   3   3   4       51.63      106.22     23.58 o
   4   3   4      546.09      495.64     29.47 o
   5   3   4      780.22      725.77     35.43 o
   6   3   4      131.80      165.23     35.43 o
   7   3   4      523.14      518.82     41.72 o
   8   3   4      442.68      465.19     47.73 o
 -10   4   4       78.70       65.93     95.86 o
  -9   4   4      102.64      101.47     35.83 o
  -8   4   4       36.82       82.93     29.65 o
  -7   4   4      120.21      148.12     29.65 o
  -6   4   4      389.12      426.50     29.65 o
  -5   4   4       17.06      -46.93     46.93 o
  -4   4   4       13.42       41.21     17.68 o
  -3   4   4      917.66     1041.01     35.88 o
  -2   4   4      370.81      476.06     17.86 o
  -1   4   4        1.01       -5.89     29.42 o
   0   4   4      887.67     1007.53     29.65 o
   1   4   4     1219.95     1250.48     41.49 o
   2   4   4       23.39      -23.69     41.49 o
   3   4   4      253.95      247.82     23.58 o
   4   4   4       64.82      112.12     23.58 o
   5   4   4       55.48       76.69     29.47 o
   6   4   4      234.87      291.26     35.66 o
   7   4   4        4.40       71.31     89.17 o
   8   4   4       84.74      196.82     41.72 o
 -10   5   4      238.12      314.67     41.55 o
  -9   5   4      130.13      -59.24     94.78 o
  -8   5   4      134.59      118.47     29.59 o
  -7   5   4     2145.35     2000.86     58.66 o
  -6   5   4     3767.16     3684.88     99.76 o
  -5   5   4      212.48      140.91     23.47 o
  -4   5   4     3831.16     4166.95     95.18 o
  -3   5   4     1826.31     1805.52     56.60 o
  -2   5   4    15045.68    15633.48    200.14 o
  -1   5   4      230.96      341.05     17.97 o
   0   5   4     1523.47     1573.50     47.85 o
   1   5   4      708.41      723.02     23.69 o
   2   5   4      107.15      148.18     17.80 o
   3   5   4      185.91      213.36     23.69 o
   4   5   4      500.73      537.30     29.88 o
   5   5   4     1327.51     1218.43     41.61 o
   6   5   4      679.45      677.58     41.61 o
   7   5   4      154.71      160.48     35.66 o
   8   5   4      387.95      427.93     47.56 o
 -10   6   4      531.39      509.37     47.39 o
  -9   6   4       61.82       11.85     94.78 o
  -8   6   4        7.96       23.47     76.29 o
  -7   6   4      261.69      258.18     29.36 o
  -6   6   4        4.54       29.36     58.72 o
  -5   6   4      237.16      233.62     23.98 o
  -4   6   4     1928.37     1985.46     56.55 o
  -3   6   4     8825.50     9537.56    171.87 o
  -2   6   4     5257.65     5266.91    123.51 o
  -1   6   4     5229.11     5091.94    115.84 o
   0   6   4     8175.89     7696.61    144.63 o
   1   6   4    13365.14    13060.70    204.89 o
   2   6   4    11500.14    10322.05    197.00 o
   3   6   4     4427.76     4184.92    101.47 o
   4   6   4     1026.65      979.08     35.83 o
   5   6   4     1224.93     1159.02     41.61 o
   6   6   4      778.11      778.59     41.61 o
   7   6   4       42.50       53.51     83.22 o
   8   6   4        0.06     -101.02    101.02 o
 -10   7   4        0.10     -113.09    113.09 o
  -9   7   4      211.23      147.43     35.37 o
  -8   7   4      566.70      530.72     41.26 o
  -7   7   4       11.64      -70.45     70.45 o
  -6   7   4       33.27        5.95     59.41 o
  -5   7   4      225.79      175.02     25.01 o
  -4   7   4     2440.37     2387.35     64.33 o
  -3   7   4      372.21      380.43     20.37 o
  -2   7   4     1698.45     1805.52     56.60 o
  -1   7   4        1.16        6.12     12.31 o
   0   7   4     2746.61     2833.54     66.45 o
   1   7   4      101.58      144.63     18.09 o
   2   7   4       10.29      108.51     18.09 o
   3   7   4       17.23       95.52     23.87 o
   4   7   4      141.82      131.35     23.87 o
   5   7   4      216.03      220.86     29.88 o
   6   7   4       59.34      148.58     29.70 o
   7   7   4      107.23      142.62     35.66 o
   8   7   4        0.50       18.09    102.50 o
 -10   8   4      163.97       17.68    106.17 o
  -9   8   4       27.30        5.89     94.32 o
  -8   8   4       85.95      111.55     35.20 o
  -7   8   4        0.25      -17.80     65.19 o
  -6   8   4        4.51      -54.77     60.84 o
  -5   8   4       35.03       57.63     25.64 o
  -4   8   4      427.23      522.88     28.67 o
  -3   8   4     6871.96     7266.62    161.80 o
  -2   8   4      109.99        6.52     45.79 o
  -1   8   4     1058.26      912.23     31.48 o
   0   8   4     2976.02     2816.65     68.11 o
   1   8   4     8276.92     7925.66    168.78 o
   2   8   4     5880.66     5291.80    150.69 o
   3   8   4     3922.08     3682.53     96.44 o
   4   8   4      629.06      555.22     29.88 o
   5   8   4      436.48      423.87     35.83 o
   6   8   4      257.92      300.70     36.06 o
   7   8   4       32.41       -6.01     96.49 o
   8   8   4       16.37       90.49     42.24 o
 -10   9   4       60.39       47.16    100.21 o
  -9   9   4     1577.85     1419.43     59.12 o
  -8   9   4     3083.07     2711.63     76.98 o
  -7   9   4     2428.66     2352.44     77.21 o
  -6   9   4     1140.85     1202.98     36.63 o
  -5   9   4     3757.56     3786.86     97.75 o
  -4   9   4    15053.88    14508.97    265.73 o
  -3   9   4     2637.38     2576.56     77.66 o
  -2   9   4     3204.82     3471.80     78.47 o
  -1   9   4     3223.51     3546.54     76.29 o
   0   9   4     5686.09     6493.75    148.58 o
   1   9   4       16.79      -18.54     49.51 o
   2   9   4     1540.75     1364.14     42.81 o
   3   9   4     1472.56     1376.39     42.81 o
   4   9   4      807.48      775.45     36.34 o
   5   9   4     1474.44     1411.59     48.48 o
   6   9   4     1706.52     1666.05     54.54 o
   7   9   4     1209.44     1266.56     54.26 o
   8   9   4      264.81      319.65     48.25 o
 -10  10   4       50.16       29.76    112.98 o
  -9  10   4        4.35       53.28     35.54 o
  -8  10   4       22.67      154.47     35.66 o
  -7  10   4        1.51       18.20     30.39 o
  -6  10   4      365.22      363.49     31.36 o
  -5  10   4      397.99      414.65     33.42 o
  -4  10   4     1131.43     1209.67     36.00 o
  -3  10   4     1255.01     1185.92     35.31 o
  -2  10   4     2250.22     2316.15     74.06 o
  -1  10   4     4224.37     4599.97    128.49 o
   0  10   4       96.24       75.49     18.89 o
   1  10   4      515.43      476.63     24.78 o
   2  10   4      458.17      403.72     24.50 o
   3  10   4        3.85      -55.06     55.06 o
   4  10   4       65.08      116.24     24.50 o
   5  10   4      157.16      187.78     30.28 o
   6  10   4      188.81      212.05     36.34 o
   7  10   4        0.49      -18.20     96.95 o
   8  10   4        0.71       48.25     42.24 o
 -10  11   4        9.93      -11.85    100.67 o
  -9  11   4      462.30      503.25     47.39 o
  -8  11   4     2338.26     2309.86     72.40 o
  -7  11   4      253.94      281.59     36.74 o
  -6  11   4        5.49      -69.82     69.82 o
  -5  11   4     1354.53     1409.47     46.99 o
  -4  11   4      128.97      187.32     21.63 o
  -3  11   4     1604.76     1574.87     50.14 o
  -2  11   4      915.23      889.91     33.94 o
  -1  11   4        8.53      -19.63     19.63 o
   0  11   4     2247.71     2158.65     70.68 o
   1  11   4      677.72      794.68     31.02 o
   2  11   4     1280.15     1368.09     43.33 o
   3  11   4     1025.50     1088.85     36.69 o
   4  11   4       43.65       67.31     24.50 o
   5  11   4      803.08      720.96     42.41 o
   6  11   4      689.31      757.30     42.41 o
   7  11   4      630.56      708.83     48.48 o
   8  11   4       55.14      -60.32    108.57 o
 -10  12   4      103.71      106.85     41.55 o
  -9  12   4      126.32       30.05     96.21 o
  -8  12   4        7.03      -60.32     90.49 o
  -7  12   4       17.40       24.72     74.23 o
  -6  12   4      147.41      142.22     25.87 o
  -5  12   4        1.74        6.87     61.87 o
  -4  12   4      235.86      245.41     28.85 o
  -3  12   4     6422.48     6821.52    180.28 o
  -2  12   4     3410.95     3194.51     89.28 o
  -1  12   4     2539.19     2410.59     73.26 o
   0  12   4     2306.45     2087.97     70.68 o
   1  12   4     8125.90     7337.02    189.61 o
   2  12   4     6519.88     6180.51    183.26 o
   3  12   4     2186.15     2055.40     55.06 o
   4  12   4      273.72      269.17     30.56 o
   5  12   4     1263.65     1162.28     48.93 o
   6  12   4      776.09      842.12     42.41 o
   7  12   4       43.08     -103.02    103.02 o
 -10  13   4       32.13       18.03    108.17 o
  -9  13   4       29.57      -24.15    102.50 o
  -8  13   4        5.50       61.24     85.68 o
  -7  13   4      580.21      521.96     37.72 o
  -6  13   4      440.83      508.69     39.15 o
  -5  13   4      116.74       83.10     27.70 o
  -4  13   4      178.20      216.40     28.85 o
  -3  13   4        2.13       36.06     57.69 o
  -2  13   4     3210.32     3019.26     89.63 o
  -1  13   4       13.41       33.31     46.59 o
   0  13   4      735.02      748.89     32.28 o
   1  13   4      319.73      250.57     25.70 o
   2  13   4       49.24      -63.19     63.19 o
   3  13   4       30.12      -56.89     63.19 o
   4  13   4      213.83      199.80     31.19 o
   5  13   4      641.30      586.87     43.73 o
   6  13   4       83.02      105.08     37.09 o
   7  13   4        3.22       37.09     43.27 o
  -9  14   4       96.48       24.27    109.26 o
  -8  14   4       16.28       -6.18     98.96 o
  -7  14   4       12.57      -25.41     89.05 o
  -6  14   4      472.85      493.98     39.49 o
  -5  14   4       97.81       27.76     76.35 o
  -4  14   4      250.50      273.34     28.79 o
  -3  14   4     2278.65     2365.95     72.57 o
  -2  14   4     1705.22     1619.92     48.25 o
  -1  14   4      142.34      153.15     19.97 o
   0  14   4      128.40       13.11     52.48 o
   1  14   4     1486.08     1445.53     44.98 o
   2  14   4     1239.91     1194.39     37.95 o
   3  14   4       46.64       82.13     25.30 o
   4  14   4      190.65      224.75     31.19 o
   5  14   4      488.29      536.90     43.73 o
   6  14   4      309.22      352.38     43.27 o
   7  14   4        8.58      -30.91    105.08 o
  -9  15   4       19.99      -42.92     42.92 o
  -8  15   4     1108.78     1079.64     49.62 o
  -7  15   4      518.72      438.75     44.53 o
  -6  15   4      524.43      551.32     39.83 o
  -5  15   4      669.52      682.10     41.78 o
  -4  15   4       28.51       -7.21     28.79 o
  -3  15   4     1115.38     1017.71     36.34 o
  -2  15   4     2521.97     2432.68     76.01 o
  -1  15   4      778.56      710.72     33.82 o
   0  15   4       47.84       79.90     19.97 o
   1  15   4      217.78      274.72     26.16 o
   2  15   4      187.21      151.67     25.30 o
   3  15   4       14.88       44.24     25.30 o
   4  15   4       17.58       74.92     31.19 o
   5  15   4     2187.58     2147.72     74.92 o
   6  15   4      315.36      349.64     43.73 o
   7  15   4      218.15      259.67     49.45 o
  -9  16   4       25.43     -111.32    111.32 o
  -8  16   4        2.89      -75.83    101.13 o
  -7  16   4       45.86      109.94     32.34 o
  -6  16   4        0.76       13.45     80.87 o
  -5  16   4       48.80      -77.21     77.21 o
  -4  16   4      177.63      158.25     28.79 o
  -3  16   4      774.72      792.04     36.34 o
  -2  16   4       10.26      -21.12     63.36 o
  -1  16   4       71.30       20.49     27.30 o
   0  16   4      768.72      659.26     33.31 o
   1  16   4       30.83       26.16     65.42 o
   2  16   4       39.29       64.56     25.81 o
   3  16   4     1387.78     1282.87     50.54 o
   4  16   4      309.05      269.11     37.54 o
   5  16   4       37.14      -12.48     93.63 o
   6  16   4       81.82       12.48     87.39 o
   7  16   4        1.31        0.00    111.26 o
  -9  17   4       90.36      124.31     43.50 o
  -8  17   4      343.51      317.93     44.53 o
  -7  17   4      837.39      698.18     46.13 o
  -6  17   4      155.57      -13.62     88.54 o
  -5  17   4      685.94      708.89     42.12 o
  -4  17   4      760.27      661.78     35.94 o
  -3  17   4      632.01      704.08     36.29 o
  -2  17   4     1644.86     1649.22     49.56 o
  -1  17   4     1141.07     1096.07     41.38 o
   0  17   4        0.51       40.12     53.51 o
   1  17   4       12.63      -45.79     58.89 o
   2  17   4        1.08       39.26     65.42 o
   3  17   4       61.37        0.00     83.62 o
   4  17   4        9.62       56.89     75.83 o
   5  17   4      478.29      437.03     43.73 o
   6  17   4      161.27      237.23     43.73 o
   7  17   4       64.25       67.99    105.08 o
  -9  18   4        3.41     -125.23    125.23 o
  -8  18   4      101.12      134.33     44.76 o
  -7  18   4      155.79      190.99     39.49 o
  -6  18   4       36.74        0.00     34.05 o
  -5  18   4      292.40      329.89     35.08 o
  -4  18   4       30.40      -57.52     79.15 o
  -3  18   4       24.12       50.65     28.96 o
  -2  18   4       34.31        0.00     64.27 o
  -1  18   4      299.20      268.82     27.59 o
   0  18   4      928.38      851.17     40.52 o
   1  18   4       62.06       39.26     26.16 o
   2  18   4      533.84      477.49     32.68 o
   3  18   4     1684.56     1846.10     57.92 o
   4  18   4      240.98      186.52     38.57 o
   5  18   4        2.43       31.76     38.12 o
   6  18   4        2.33     -101.65    101.65 o
  -9  19   4       57.08       18.83     43.90 o
  -8  19   4       35.55      -19.23    109.03 o
  -7  19   4       68.39       39.83     99.53 o
  -6  19   4        0.72      -54.60     81.90 o
  -5  19   4        2.86       -7.04     84.25 o
  -4  19   4      309.42      237.12     35.94 o
  -3  19   4      122.05      137.02     28.85 o
  -2  19   4        2.15      -42.87     64.27 o
  -1  19   4        0.20       -6.93     62.21 o
   0  19   4        0.21      -20.26     27.01 o
   1  19   4       11.89        0.00     66.10 o
   2  19   4       46.84        0.00     71.94 o
   3  19   4        4.32      -90.03     90.03 o
   4  19   4        9.16      -90.03     90.03 o
   5  19   4        0.02      -25.41     95.29 o
   6  19   4        3.16       50.82    101.65 o
  -8  20   4       94.56       38.86    116.58 o
  -7  20   4      343.82      414.94     46.87 o
  -6  20   4       51.52       41.09     95.86 o
  -5  20   4     1214.96     1323.57     56.32 o
  -4  20   4       86.13       78.87     35.83 o
  -3  20   4       88.01      115.04     35.94 o
  -2  20   4      924.99      999.57     42.87 o
  -1  20   4     2994.68     2976.39     90.60 o
   0  20   4     1927.30     1979.28     67.53 o
   1  20   4      688.41      645.13     39.89 o
   2  20   4     1004.85     1157.76     45.79 o
   3  20   4     1954.32     2071.20     64.33 o
   4  20   4      509.54      572.50     45.04 o
   5  20   4      156.19      165.17     38.12 o
   6  20   4       36.33     -108.00    108.00 o
  -8  21   4       43.02      -97.35    110.34 o
  -7  21   4      442.92      509.72     46.93 o
  -6  21   4      944.53     1053.94     55.12 o
  -5  21   4      307.43      302.70     42.24 o
  -4  21   4      307.49      222.18     35.83 o
  -3  21   4      674.99      819.63     43.15 o
  -2  21   4      654.10      584.52     42.75 o
  -1  21   4       28.49      -55.74     83.62 o
   0  21   4       47.44      -20.26     74.29 o
   1  21   4      137.86       60.78     87.80 o
   2  21   4        8.45      -86.25     86.25 o
   3  21   4        0.98      -83.90     83.90 o
   4  21   4       79.92       -6.41     90.03 o
   5  21   4      113.95      199.40     38.57 o
   6  21   4       48.34       88.94     44.47 o
  -8  22   4        0.87        0.00    118.41 o
  -7  22   4        3.50       20.15     46.93 o
  -6  22   4      141.98       82.82    110.46 o
  -5  22   4      891.18      994.42     56.43 o
  -4  22   4       83.76      -35.71     92.89 o
  -3  22   4      158.91       64.73    100.67 o
  -2  22   4      504.23      420.49     42.75 o
  -1  22   4     1132.32     1115.30     48.82 o
   0  22   4      125.72        6.75     88.02 o
   1  22   4       75.37       81.04     33.77 o
   2  22   4        3.53       26.56     79.61 o
   3  22   4      126.31      112.75     39.78 o
   4  22   4      163.19      147.95     38.57 o
   5  22   4        0.44       32.16     96.49 o
   6  22   4        0.01       31.76     44.47 o
  -8  23   4      109.42       59.24    131.58 o
  -7  23   4      975.95     1165.03     60.61 o
  -6  23   4     1402.95     1628.96     62.10 o
  -5  23   4      822.62      944.46     56.37 o
  -4  23   4      905.03      728.86     50.02 o
  -3  23   4     1077.96     1019.43     57.40 o
  -2  23   4     1034.28     1174.65     49.85 o
  -1  23   4      115.15       76.69     34.85 o
   0  23   4       77.41      -27.30     81.96 o
   1  23   4      140.46      141.88     33.77 o
   2  23   4      124.27      185.72     33.20 o
   3  23   4        7.29       59.69     79.61 o
   4  23   4      375.41      332.64     45.67 o
   5  23   4      257.52      212.28     45.04 o
  -7  24   4        2.25       -6.75    101.30 o
  -6  24   4        1.01       62.10    110.46 o
  -5  24   4       50.54      -84.59    105.71 o
  -4  24   4      437.05      271.11     49.96 o
  -3  24   4     1138.48      652.17     70.91 o
  -2  24   4      321.00      270.54     42.70 o
  -1  24   4      437.03      411.27     41.84 o
   0  24   4      675.29      723.88     47.79 o
   1  24   4      819.80      866.79     47.39 o
   2  24   4      664.65      729.72     46.42 o
   3  24   4      333.59      351.58     46.42 o
   4  24   4       93.77      117.38     45.67 o
   5  24   4      132.21       45.67     45.67 o
  -7  25   4       21.06      -27.36     47.90 o
  -6  25   4       62.01       96.90    117.67 o
  -5  25   4        1.25      -35.26     98.67 o
  -4  25   4       11.04     -128.43    128.43 o
  -3  25   4       12.92     -161.85    161.85 o
  -2  25   4      125.84       14.25    106.80 o
  -1  25   4        1.98      -13.91     90.49 o
   0  25   4      177.97       75.15    102.45 o
   1  25   4       75.63        0.00     40.98 o
   2  25   4      113.40        6.64     39.78 o
   3  25   4       64.13       99.53     39.78 o
   4  25   4       96.29       32.62    104.34 o
   5  25   4       31.94       39.15     45.67 o
  -7  26   4        0.01       41.09    123.34 o
  -6  26   4       66.55       62.33     48.48 o
  -5  26   4      470.12      528.60     49.33 o
  -4  26   4      991.50      656.40     71.37 o
  -3  26   4      520.15      589.50     56.15 o
  -2  26   4      675.05      754.61     49.85 o
  -1  26   4      971.98     1015.82     55.69 o
   0  26   4      611.44      628.30     47.79 o
   1  26   4      978.15     1010.73     54.66 o
   2  26   4      597.74      751.41     46.53 o
   3  26   4      269.29      258.69     46.42 o
   4  26   4      232.88      234.77     45.67 o
  -6  27   4      105.42      117.90     48.53 o
  -5  27   4      537.56      711.06     56.32 o
  -4  27   4     1101.57     1007.18     63.81 o
  -3  27   4      321.95     -161.00    161.00 o
  -2  27   4      183.53       49.39    112.92 o
  -1  27   4       25.86       -6.93     97.30 o
   0  27   4      413.52      471.20     47.79 o
   1  27   4      116.13      -13.68     95.64 o
   2  27   4       48.24      -13.39     40.23 o
   3  27   4      158.43      179.14     46.42 o
   4  27   4       25.40      -39.15    110.86 o
  -6  28   4        7.58       20.78     48.53 o
  -5  28   4       11.13       42.12    112.41 o
  -4  28   4        1.76     -141.42    141.42 o
  -3  28   4        2.19     -118.99    118.99 o
  -2  28   4       28.56       42.24     98.50 o
  -1  28   4        0.86       62.56     90.37 o
   0  28   4        1.15       27.30     95.46 o
   1  28   4       15.75      -95.64     95.64 o
   2  28   4       35.03      -60.32    107.25 o
   3  28   4       46.06       93.86     46.93 o
  -5  29   4       93.96       56.20     49.16 o
  -4  29   4      265.88      226.30     49.51 o
  -3  29   4      120.33     -133.01    133.01 o
  -2  29   4        1.07       41.95    111.78 o
  -1  29   4        6.38      -90.37     97.30 o
   0  29   4       76.95       40.98     40.98 o
   1  29   4       34.91       68.28     95.64 o
   2  29   4       41.72       53.63     46.93 o
   3  29   4       96.84      140.79     46.93 o
  -5  30   4       75.25       42.01    112.06 o
  -4  30   4      102.40       28.04    126.20 o
  -3  30   4      209.63       42.01     55.97 o
  -2  30   4      497.77      548.06     55.52 o
  -1  30   4      305.25      333.61     48.65 o
   0  30   4      333.20      456.26     47.67 o
   1  30   4      532.93      512.18     54.66 o
   2  30   4      135.69      160.94     46.93 o
  -4  31   4       25.75     -132.44    132.44 o
  -3  31   4       30.32     -154.01    154.01 o
  -2  31   4        0.78     -131.46    131.46 o
  -1  31   4       11.07      -90.37    111.20 o
   0  31   4       33.00      -13.62    108.97 o
   1  31   4        2.84      -13.62    115.90 o
  -3  32   4      120.43       14.02    146.97 o
  -2  32   4       56.79      109.66     47.96 o
  -1  32   4        6.62       62.56    118.19 o
   0  32   4       94.85       -6.81    115.78 o
 -10   1   5       79.98      103.93     42.81 o
  -9   1   5       57.93       79.38     36.63 o
  -8   1   5      432.98      467.31     36.92 o
  -7   1   5       21.78       -6.30     75.60 o
  -6   1   5     1650.23     1721.16     52.37 o
  -5   1   5     2920.02     3224.90     94.21 o
  -4   1   5     3534.87     4220.40     99.99 o
  -3   1   5      998.90      971.01     30.33 o
  -2   1   5     5088.49     5356.93    124.31 o
  -1   1   5     3381.63     3036.31     70.34 o
   0   1   5      915.40      773.84     23.47 o
   1   1   5      354.55      404.52     23.47 o
   2   1   5     2585.25     2214.34     76.58 o
   3   1   5      950.91      895.18     35.31 o
   4   1   5      112.84      141.37     29.42 o
   5   1   5      155.09      106.57     29.59 o
   6   1   5        3.61        5.89     71.03 o
   7   1   5        4.86       41.44     88.83 o
 -10   2   5      523.52      574.85     48.93 o
  -9   2   5      357.26      391.36     42.81 o
  -8   2   5     1431.19     1382.40     49.16 o
  -7   2   5     1560.48     1660.27     49.22 o
  -6   2   5     3992.70     4147.32    108.80 o
  -5   2   5     1401.09     1504.02     43.15 o
  -4   2   5     2534.27     2754.96     83.50 o
  -3   2   5     1936.72     2090.83     65.36 o
  -2   2   5     1153.24     1107.86     35.20 o
  -1   2   5      108.21      117.27     17.57 o
   0   2   5     1776.02     1723.74     46.76 o
   1   2   5      112.36      123.28     17.63 o
   2   2   5      760.75      815.85     29.36 o
   3   2   5      386.14      416.77     29.36 o
   4   2   5     1919.13     1770.21     53.28 o
   5   2   5      213.60      290.11     29.59 o
   6   2   5      145.65      165.75     35.54 o
   7   2   5      228.36      177.59     41.44 o
 -10   3   5      253.34      311.63     41.95 o
  -9   3   5       26.61       30.10     36.11 o
  -8   3   5      151.30      234.77     36.11 o
  -7   3   5      404.08      358.28     36.46 o
  -6   3   5     1031.33     1127.66     37.20 o
  -5   3   5      400.49      403.32     27.82 o
  -4   3   5     1337.19     1460.58     42.75 o
  -3   3   5     1160.89     1172.30     35.20 o
  -2   3   5     2160.70     1869.85     58.43 o
  -1   3   5      229.03      217.08     17.63 o
   0   3   5      432.85      522.42     23.47 o
   1   3   5       53.14       23.47     41.09 o
   2   3   5      722.59      790.56     29.30 o
   3   3   5      473.71      424.84     29.47 o
   4   3   5      571.35      601.86     35.43 o
   5   3   5      101.52      130.26     29.59 o
   6   3   5      105.24       88.83     35.54 o
   7   3   5       14.18       71.54     35.77 o
 -10   4   5      417.15      581.26     47.96 o
  -9   4   5      237.72      263.67     35.94 o
  -8   4   5      439.72      480.07     36.00 o
  -7   4   5     1503.70     1505.05     48.19 o
  -6   4   5      697.00      793.25     36.06 o
  -5   4   5       11.88       31.99     51.22 o
  -4   4   5       34.25       35.03     17.51 o
  -3   4   5     3286.48     3051.71     76.29 o
  -2   4   5       16.11        5.89     17.68 o
  -1   4   5       48.54      -11.79     41.26 o
   0   4   5     3537.30     3551.12     76.29 o
   1   4   5     1511.13     1404.38     35.43 o
   2   4   5      450.92      466.16     29.47 o
   3   4   5     2235.74     2165.52     64.90 o
   4   4   5     2880.02     2708.37     76.69 o
   5   4   5      606.37      578.28     35.43 o
   6   4   5      392.70      475.72     41.61 o
   7   4   5      373.36      363.77     47.73 o
 -10   5   5       62.27       77.61    101.47 o
  -9   5   5       44.36       77.04     35.54 o
  -8   5   5      919.14      888.60     41.49 o
  -7   5   5      196.90      213.25     29.65 o
  -6   5   5      528.11      539.93     29.36 o
  -5   5   5     4642.43     4971.58    147.26 o
  -4   5   5     4337.61     4281.59     96.49 o
  -3   5   5     3507.38     3426.41     83.27 o
  -2   5   5     5063.13     4942.74    130.38 o
  -1   5   5     2467.54     2459.52     65.19 o
   0   5   5     4437.21     3964.86     88.88 o
   1   5   5      328.49      325.94     23.69 o
   2   5   5      338.78      265.50     23.58 o
   3   5   5        5.92       76.69     23.58 o
   4   5   5       15.41       82.59     29.47 o
   5   5   5      150.66      178.34     29.70 o
   6   5   5       78.10       65.36     83.22 o
   7   5   5       21.21      -77.55    101.36 o
 -10   6   5       10.60       53.28    106.62 o
  -9   6   5        7.61      -88.83     88.83 o
  -8   6   5       71.16      129.06     35.20 o
  -7   6   5      265.37      252.28     29.36 o
  -6   6   5      291.14      223.09     29.36 o
  -5   6   5     3353.67     3476.32     99.30 o
  -4   6   5      700.53      762.63     31.76 o
  -3   6   5       27.54      -30.51     42.70 o
  -2   6   5      151.99      155.56     17.97 o
  -1   6   5     2200.04     2123.91     65.82 o
   0   6   5     2579.83     2382.49     71.14 o
   1   6   5     1863.83     1908.37     65.19 o
   2   6   5       42.59       41.49     23.69 o
   3   6   5     2125.06     1993.93     59.69 o
   4   6   5      673.20      624.07     35.66 o
   5   6   5      138.17       77.26     29.70 o
   6   6   5        5.63       71.31     35.66 o
   7   6   5       51.34       53.51     41.61 o
 -10   7   5        3.50       82.93     41.44 o
  -9   7   5      299.28      211.25     41.09 o
  -8   7   5     1112.49      950.58     46.93 o
  -7   7   5      709.43      733.90     35.20 o
  -6   7   5     1450.38     1395.79     41.95 o
  -5   7   5     1452.46     1514.09     48.59 o
  -4   7   5     7814.76     7407.75    186.69 o
  -3   7   5     3678.26     3912.43     87.91 o
  -2   7   5     2607.46     2463.64     73.20 o
  -1   7   5     2824.52     2657.95     72.34 o
   0   7   5     2481.48     2266.19     72.34 o
   1   7   5     2147.13     1910.37     59.69 o
   2   7   5     2634.30     2626.76     65.65 o
   3   7   5       12.04       47.73     23.87 o
   4   7   5       23.95       41.78     65.65 o
   5   7   5      113.09       47.56     83.22 o
   6   7   5      199.62      332.87     35.66 o
   7   7   5      158.98      190.18     41.61 o
 -10   8   5      275.02      229.96     47.16 o
  -9   8   5      785.24      801.95     47.16 o
  -8   8   5      818.48      833.65     46.99 o
  -7   8   5      212.81      231.68     29.70 o
  -6   8   5      142.97       31.02     74.46 o
  -5   8   5     2032.70     1945.86     56.83 o
  -4   8   5       66.34       61.87     20.60 o
  -3   8   5      192.27      169.87     18.89 o
  -2   8   5     2714.81     2762.28     74.17 o
  -1   8   5      205.34      164.66     18.31 o
   0   8   5      275.70      222.98     24.10 o
   1   8   5     5343.45     4906.05    108.51 o
   2   8   5     1850.24     1820.80     59.69 o
   3   8   5      707.43      638.78     35.83 o
   4   8   5      306.24      358.22     35.83 o
   5   8   5     1902.81     1860.35     53.51 o
   6   8   5     1280.18     1313.55     53.51 o
   7   8   5      259.29      205.07     42.24 o
 -10   9   5        3.59       11.79     41.26 o
  -9   9   5        4.31      -58.72     88.08 o
  -8   9   5       21.21       17.80     88.88 o
  -7   9   5      145.37       -6.07     84.93 o
  -6   9   5       56.07       19.23     64.04 o
  -5   9   5        3.62      -57.29     57.29 o
  -4   9   5      356.51      310.60     28.22 o
  -3   9   5       28.13       32.68     52.31 o
  -2   9   5        4.05      -12.59     50.31 o
  -1   9   5       14.29       12.36     49.51 o
   0   9   5       40.51       36.34     48.48 o
   1   9   5      877.90      861.87     36.17 o
   2   9   5      812.52      753.41     36.17 o
   3   9   5        4.29       35.83     23.87 o
   4   9   5      158.22      179.08     29.88 o
   5   9   5       84.31      187.78     36.34 o
   6   9   5       20.88      144.74     36.17 o
   7   9   5        0.04     -102.50    102.50 o
 -10  10   5      186.04      171.64     47.33 o
  -9  10   5     1273.59     1255.17     53.28 o
  -8  10   5      922.70      861.35     47.50 o
  -7  10   5      175.67      207.64     30.51 o
  -6  10   5       12.95      -64.79     64.79 o
  -5  10   5       87.60       50.14     64.44 o
  -4  10   5        9.97      -56.49     56.49 o
  -3  10   5      216.88      197.68     26.38 o
  -2  10   5     1778.15     1933.78     57.81 o
  -1  10   5     1189.09     1145.23     37.14 o
   0  10   5      217.90      148.58     24.78 o
   1  10   5     6525.55     6166.15    177.42 o
   2  10   5     4193.70     3700.90    103.99 o
   3  10   5      103.69       96.95     24.21 o
   4  10   5     1612.28     1557.02     54.54 o
   5  10   5     2254.80     2211.30     60.61 o
   6  10   5     1708.30     1694.78     60.32 o
   7  10   5      480.43      530.78     48.25 o
 -10  11   5        0.13        0.00     41.44 o
  -9  11   5      300.16      314.72     41.55 o
  -8  11   5      252.71      261.21     36.46 o
  -7  11   5      246.69      256.98     31.36 o
  -6  11   5      219.22      193.96     33.42 o
  -5  11   5      688.07      730.58     35.83 o
  -4  11   5     2813.66     2632.42     78.07 o
  -3  11   5     2505.75     2336.93     67.94 o
  -2  11   5     1480.53     1397.57     38.63 o
  -1  11   5     3161.26     2930.03     89.00 o
   0  11   5     3167.53     3020.92     86.65 o
   1  11   5     1400.05     1358.02     42.81 o
   2  11   5     1535.12     1431.45     42.81 o
   3  11   5       15.59       61.18     24.50 o
   4  11   5      158.99      175.70     30.28 o
   5  11   5        0.56       42.41     90.89 o
   6  11   5      122.23       72.69     96.95 o
   7  11   5      149.91      253.31     42.24 o
 -10  12   5       29.13       76.98     41.44 o
  -9  12   5      188.41       90.49     42.24 o
  -8  12   5      447.17      428.50     42.87 o
  -7  12   5       27.33       31.48     75.60 o
  -6  12   5      114.21       53.63     33.48 o
  -5  12   5      274.65      352.04     28.73 o
  -4  12   5      459.69      403.83     36.06 o
  -3  12   5       94.15       74.75     27.19 o
  -2  12   5       54.76       46.13     19.75 o
  -1  12   5       29.91       44.98     57.81 o
   0  12   5      634.30      575.30     31.25 o
   1  12   5       64.04      -12.36     68.11 o
   2  12   5      488.51      434.34     30.56 o
   3  12   5     1049.21     1003.23     42.81 o
   4  12   5       98.80       72.69     30.28 o
   5  12   5      102.46      103.02     36.34 o
   6  12   5      192.40      187.78     42.41 o
   7  12   5       84.67      -36.17    108.57 o
 -10  13   5        0.18     -114.06    114.06 o
  -9  13   5       26.04       60.32     90.49 o
  -8  13   5      384.73      346.32     43.27 o
  -7  13   5       54.29       38.80     84.02 o
  -6  13   5       89.60      129.46     27.24 o
  -5  13   5      121.61      158.08     28.73 o
  -4  13   5     4031.01     4189.56    115.38 o
  -3  13   5     1013.88     1027.10     34.45 o
  -2  13   5     1317.67     1378.45     39.95 o
  -1  13   5     1725.49     1599.71     44.98 o
   0  13   5     3080.78     2919.62     94.78 o
   1  13   5     4351.33     4354.16    113.78 o
   2  13   5     3141.51     3015.82     85.62 o
   3  13   5       52.78       42.81     79.50 o
   4  13   5        1.28       24.50     30.56 o
   5  13   5      101.28       18.20     90.89 o
   6  13   5        2.49      -66.62     96.95 o
   7  13   5      104.04      140.79     42.87 o
  -9  14   5       61.62       67.36     42.87 o
  -8  14   5      220.32      195.34     44.13 o
  -7  14   5      307.09      273.92     39.15 o
  -6  14   5        3.09       34.40     34.40 o
  -5  14   5      426.64      403.09     36.00 o
  -4  14   5       83.79       50.82     29.02 o
  -3  14   5       75.38       41.38     68.91 o
  -2  14   5      221.19      219.77     26.61 o
  -1  14   5      488.11      407.84     32.39 o
   0  14   5      470.31      475.43     32.11 o
   1  14   5     1178.94     1169.09     44.24 o
   2  14   5      463.60      455.00     37.95 o
   3  14   5      559.64      593.10     37.49 o
   4  14   5     1060.85     1179.97     49.96 o
   5  14   5      311.22      296.75     43.27 o
   6  14   5      140.98      135.99     43.27 o
  -9  15   5       42.79      117.50     43.27 o
  -8  15   5      179.46       31.82     95.41 o
  -7  15   5        8.06       46.13     85.62 o
  -6  15   5       79.37       55.52     83.27 o
  -5  15   5        0.95      -64.73     79.15 o
  -4  15   5      906.31      931.92     43.67 o
  -3  15   5      389.02      345.57     34.57 o
  -2  15   5        1.57      -13.34     60.09 o
  -1  15   5      547.04      459.01     32.79 o
   0  15   5      558.57      488.25     32.11 o
   1  15   5      675.07      650.91     37.95 o
   2  15   5      117.99       44.24     69.54 o
   3  15   5      153.92      112.41     31.19 o
   4  15   5        1.03       18.72     31.19 o
   5  15   5       26.29       80.35     37.09 o
   6  15   5        1.23       -6.18     98.90 o
  -9  16   5      256.61      273.52     49.74 o
  -8  16   5      993.60     1061.95     50.88 o
  -7  16   5     1196.01     1275.32     53.11 o
  -6  16   5      695.84      696.07     41.78 o
  -5  16   5       50.61       57.52     28.79 o
  -4  16   5     1385.28     1519.07     50.88 o
  -3  16   5      982.09      895.24     41.95 o
  -2  16   5       15.63       75.15     27.30 o
  -1  16   5      244.22      239.75     26.61 o
   0  16   5      167.13      150.47     26.16 o
   1  16   5      240.74      271.74     31.59 o
   2  16   5      668.56      663.56     37.95 o
   3  16   5        7.38        0.00     31.19 o
   4  16   5     1226.63     1217.46     49.96 o
   5  16   5      398.25      424.55     43.73 o
   6  16   5      326.37      358.56     49.45 o
  -9  17   5       26.81        6.30    112.92 o
  -8  17   5      136.42      109.31     44.98 o
  -7  17   5       50.27       93.92     40.23 o
  -6  17   5      128.54      147.09     35.03 o
  -5  17   5       31.53       43.15     79.15 o
  -4  17   5      176.00      218.00     29.07 o
  -3  17   5       23.49      -63.47     70.57 o
  -2  17   5      195.53      178.11     27.41 o
  -1  17   5       74.41       93.23     26.61 o
   0  17   5      261.35      235.46     32.68 o
   1  17   5      195.04      116.18     32.28 o
   2  17   5      990.29      973.19     44.24 o
   3  17   5      366.55      378.54     37.83 o
   4  17   5       55.46       49.96     93.63 o
   5  17   5        3.56      -18.72     93.63 o
   6  17   5       47.38       67.99     43.27 o
  -9  18   5      102.46     -114.47    120.82 o
  -8  18   5       81.67      -19.75    111.95 o
  -7  18   5      413.96      313.35     47.67 o
  -6  18   5      112.20      133.35     35.08 o
  -5  18   5       48.00       86.31     35.94 o
  -4  18   5      392.93      384.72     36.29 o
  -3  18   5      239.87      212.33     35.37 o
  -2  18   5      369.53      282.62     34.45 o
  -1  18   5       14.69       53.86     74.06 o
   0  18   5      238.47      268.19     32.68 o
   1  18   5      240.93      183.14     32.68 o
   2  18   5       14.87       45.04     83.62 o
   3  18   5       82.25      133.70     31.82 o
   4  18   5       15.91       62.44     87.39 o
   5  18   5       98.18        6.24     99.87 o
   6  18   5       68.27      -74.17    111.26 o
  -9  19   5        0.78       38.46    109.03 o
  -8  19   5       14.96       52.71    105.37 o
  -7  19   5       71.68      108.97     40.86 o
  -6  19   5      939.69      975.59     56.15 o
  -5  19   5     1057.08     1172.47     50.36 o
  -4  19   5     1655.03     1794.53     57.86 o
  -3  19   5      904.12      928.20     42.87 o
  -2  19   5     2223.47     2316.15     62.04 o
  -1  19   5     2413.99     2492.66     67.53 o
   0  19   5      272.72      215.88     32.68 o
   1  19   5      445.66      490.60     39.26 o
   2  19   5     1893.60     2000.46     57.92 o
   3  19   5      372.28      392.39     38.57 o
   4  19   5        9.53       57.18     38.12 o
   5  19   5       12.89       -6.35     88.94 o
   6  19   5        4.77       44.47     44.47 o
  -8  20   5      100.59       66.33    112.81 o
  -7  20   5      222.79      232.02     47.79 o
  -6  20   5      216.32      175.48     42.12 o
  -5  20   5        4.01     -100.56    100.56 o
  -4  20   5       69.29       57.69     36.06 o
  -3  20   5      994.91     1078.15     49.96 o
  -2  20   5      449.91      400.80     41.44 o
  -1  20   5        9.73      -81.04     81.04 o
   0  20   5       34.43      -79.78     79.78 o
   1  20   5        3.72      -45.79     78.47 o
   2  20   5       81.79      -12.88     83.62 o
   3  20   5       10.21      -83.62     83.62 o
   4  20   5      319.05      349.46     44.47 o
   5  20   5       13.41       82.59     38.12 o
  -8  21   5        5.63     -120.48    120.48 o
  -7  21   5      145.41      -75.32    116.35 o
  -6  21   5      916.42     1070.08     56.32 o
  -5  21   5     1818.48     1806.21     64.50 o
  -4  21   5      513.22      589.56     43.15 o
  -3  21   5      256.27      235.63     42.81 o
  -2  21   5     1511.88     1428.93     55.74 o
  -1  21   5      746.54      641.75     40.52 o
   0  21   5       20.23       -6.70     73.77 o
   1  21   5       19.67      -72.23     78.81 o
   2  21   5       60.31       12.88     83.62 o
   3  21   5       90.35       96.49     38.57 o
   4  21   5       30.65        0.00     95.52 o
   5  21   5       79.86       88.94     44.47 o
  -8  22   5      219.31      221.32     53.63 o
  -7  22   5      600.09      730.18     55.12 o
  -6  22   5      382.93      366.06     49.28 o
  -5  22   5       37.57       -7.15    100.33 o
  -4  22   5       46.76      -71.88    107.83 o
  -3  22   5      650.46      620.17     49.91 o
  -2  22   5       37.23       27.87     83.62 o
  -1  22   5      315.59      344.88     40.58 o
   0  22   5      665.28      729.55     47.27 o
   1  22   5      657.94      789.41     46.42 o
   2  22   5      152.17      122.94     38.80 o
   3  22   5      703.18      739.73     51.45 o
   4  22   5      676.28      681.81     51.45 o
   5  22   5      223.96      254.11     50.82 o
  -7  23   5       11.78      -82.82    117.33 o
  -6  23   5        6.67       49.39     98.73 o
  -5  23   5       27.57       50.02    100.04 o
  -4  23   5      535.82      509.72     50.25 o
  -3  23   5     1234.42     1247.16     57.00 o
  -2  23   5      111.08      139.42     34.85 o
  -1  23   5      394.35      408.81     40.86 o
   0  23   5      526.25      607.98     47.27 o
   1  23   5      291.85      225.55     39.78 o
   2  23   5      118.42      126.03     39.78 o
   3  23   5       11.99      -70.91     96.72 o
   4  23   5        5.44       45.04     45.04 o
  -7  24   5      135.74       96.61    117.33 o
  -6  24   5       20.37       14.08    105.71 o
  -5  24   5        5.03     -114.35    114.35 o
  -4  24   5       35.51     -114.24    114.24 o
  -3  24   5       59.68     -106.80    106.80 o
  -2  24   5        5.20      -90.60     90.60 o
  -1  24   5      649.17      730.75     47.79 o
   0  24   5      857.98      898.44     47.27 o
   1  24   5      323.21      291.89     39.78 o
   2  24   5      276.37      318.44     39.78 o
   3  24   5      492.88      547.83     45.67 o
   4  24   5      555.90      742.54     51.68 o
  -7  25   5       74.05       82.82     48.30 o
  -6  25   5      293.36      -28.22    140.96 o
  -5  25   5      507.32      599.34     57.06 o
  -4  25   5      889.49     1006.72     57.12 o
  -3  25   5      807.96      911.26     56.95 o
  -2  25   5      720.41      850.31     48.76 o
  -1  25   5      542.91      655.60     47.79 o
   0  25   5      459.00      399.54     47.39 o
   1  25   5      133.85      -13.28    106.17 o
   2  25   5       52.92      -53.05    106.17 o
   3  25   5        0.84      -84.76    104.34 o
   4  25   5        2.96        6.52     45.67 o
  -6  26   5       33.29       28.22     49.33 o
  -5  26   5      292.35      164.09     57.06 o
  -4  26   5        2.30     -126.66    126.66 o
  -3  26   5      172.27      177.99     42.70 o
  -2  26   5      251.26       34.80    111.38 o
  -1  26   5       16.77       47.79     88.77 o
   0  26   5       41.49       34.17     40.98 o
   1  26   5      339.42      437.83     46.42 o
   2  26   5      155.80      179.14     46.42 o
   3  26   5       64.81      -19.57    104.34 o
  -6  27   5       98.15     -119.85    126.89 o
  -5  27   5      153.69        7.10     49.51 o
  -4  27   5      120.35      182.46     42.12 o
  -3  27   5      108.71       49.68    120.70 o
  -2  27   5      233.28      361.43     41.72 o
  -1  27   5       94.99      109.49     41.04 o
   0  27   5       99.60      129.75     40.98 o
   1  27   5       41.46        0.00     46.82 o
   2  27   5       37.50      -66.33    112.75 o
   3  27   5       19.55      -52.20    110.86 o
  -5  28   5      218.30      183.89     56.60 o
  -4  28   5       24.43     -133.35    133.35 o
  -3  28   5      107.63     -105.88    119.96 o
  -2  28   5       80.64       55.63     41.72 o
  -1  28   5       30.15        0.00     95.81 o
   0  28   5       85.24      102.45     40.98 o
   1  28   5      272.92      362.05     46.93 o
   2  28   5      353.05      458.84     53.23 o
  -5  29   5       30.40       35.37     49.51 o
  -4  29   5      100.04      126.03     48.99 o
  -3  29   5       15.44     -118.76    118.76 o
  -2  29   5       26.84       48.65     41.72 o
  -1  29   5       15.55       47.85     95.64 o
   0  29   5       27.74     -116.07    116.07 o
   1  29   5        4.14       33.54    114.01 o
   2  29   5       49.48       -6.70    107.25 o
  -4  30   5       47.76     -139.99    139.99 o
  -3  30   5        7.02        0.00    104.79 o
  -2  30   5        4.01       20.83    104.28 o
  -1  30   5       62.26      -81.90    116.01 o
   0  30   5        7.92       40.98    109.26 o
   1  30   5       11.42       80.47     46.93 o
  -3  31   5      154.70        6.93    117.96 o
  -2  31   5       62.17       48.65     48.65 o
  -1  31   5       81.73       88.71     47.79 o
   0  31   5      248.04      204.55     47.73 o
 -10   0   6      222.77       12.53    112.58 o
  -9   0   6      107.52       94.55     37.83 o
  -8   0   6      366.29      476.23     39.15 o
  -7   0   6     2384.11     2469.77     68.22 o
  -6   0   6     3157.23     3141.74     94.32 o
  -5   0   6     3146.98     3341.36    103.99 o
  -4   0   6     4639.45     5001.34    108.86 o
  -3   0   6    12278.50    11979.74    224.52 o
  -2   0   6    12313.59    12022.21    213.82 o
  -1   0   6     4347.53     3894.98     88.65 o
   0   0   6       34.45       23.47     52.77 o
   1   0   6     1537.75     1342.57     35.20 o
   2   0   6      672.20      565.35     29.42 o
   3   0   6        4.31       35.31     23.58 o
   4   0   6       41.94       41.21     76.58 o
   5   0   6      585.83      580.23     41.44 o
   6   0   6        7.25       29.88     83.56 o
   7   0   6      126.14      149.26     41.78 o
 -10   1   6       54.92     -105.59    105.59 o
  -9   1   6      149.12      131.29     37.49 o
  -8   1   6      119.17       56.83     88.37 o
  -7   1   6       50.83      128.14     33.71 o
  -6   1   6      166.05      181.37     29.02 o
  -5   1   6       23.66      -20.43     61.35 o
  -4   1   6        0.61       37.54     18.77 o
  -3   1   6      768.31      849.39     29.70 o
  -2   1   6       26.82      112.29     17.74 o
  -1   1   6     2321.76     2298.18     70.34 o
   0   1   6      505.95      463.13     23.47 o
   1   1   6     1243.76     1207.27     41.21 o
   2   1   6      690.70      665.50     35.31 o
   3   1   6      339.16      294.46     29.42 o
   4   1   6      433.56      461.81     35.54 o
   5   1   6      133.87      159.85     35.54 o
   6   1   6       26.31       23.69     88.83 o
   7   1   6       34.40       53.34    118.59 o
 -10   2   6      143.22      171.24     42.81 o
  -9   2   6       62.48      110.69     36.92 o
  -8   2   6       54.52       56.72     81.90 o
  -7   2   6      945.48      991.67     45.67 o
  -6   2   6      575.23      533.35     36.06 o
  -5   2   6       11.05       53.34     26.67 o
  -4   2   6       13.55       12.13     18.20 o
  -3   2   6     1149.79     1041.81     29.59 o
  -2   2   6     1214.37     1096.12     35.20 o
  -1   2   6      308.72      445.56     23.47 o
   0   2   6     2150.14     2239.00     64.50 o
   1   2   6       96.58      147.20     23.58 o
   2   2   6        7.44       58.89     23.58 o
   3   2   6       48.70       -5.89     64.67 o
   4   2   6      478.84      526.94     35.54 o
   5   2   6       95.52       71.03     82.87 o
   6   2   6        0.86      -94.72     94.72 o
   7   2   6       30.73      -89.45    107.37 o
 -10   3   6      262.40      244.61     48.93 o
  -9   3   6      594.22      678.55     42.81 o
  -8   3   6      612.29      627.21     43.04 o
  -7   3   6      391.76      393.70     38.12 o
  -6   3   6      139.47      358.56     35.83 o
  -5   3   6       79.75       64.67     25.87 o
  -4   3   6       12.55       35.66     17.80 o
  -3   3   6      440.92      457.23     23.47 o
  -2   3   6     1892.53     1573.33     52.65 o
  -1   3   6     4650.98     4148.69     93.52 o
   0   3   6     4898.77     4531.35     99.76 o
   1   3   6     4519.34     4425.70    105.65 o
   2   3   6     2618.91     2453.63     70.28 o
   3   3   6     2702.44     2770.75     76.98 o
   4   3   6     1887.36     1823.49     53.28 o
   5   3   6      657.95      674.95     41.44 o
   6   3   6      135.63       59.18     94.72 o
   7   3   6      162.35      190.81     47.73 o
 -10   4   6        1.55     -102.33    108.34 o
  -9   4   6      107.72       36.11    102.33 o
  -8   4   6      212.04      296.35     36.29 o
  -7   4   6       84.77       80.47     30.96 o
  -6   4   6       84.07       83.45     27.82 o
  -5   4   6     3764.09     3987.64    104.79 o
  -4   4   6     2531.72     2461.87     82.07 o
  -3   4   6      439.31      403.21     23.35 o
  -2   4   6      163.00      140.85     23.47 o
  -1   4   6     4048.35     3891.54     93.92 o
   0   4   6     2205.46     2089.57     58.72 o
   1   4   6       25.18        5.89     52.83 o
   2   4   6       84.16      153.44     23.58 o
   3   4   6       51.76      135.70     29.47 o
   4   4   6        3.70      -41.32     76.75 o
   5   4   6      103.79       82.87     35.54 o
   6   4   6       75.16      -95.41     95.41 o
   7   4   6       65.02       65.59    107.37 o
 -10   5   6       27.85      -95.86    107.88 o
  -9   5   6       82.55       11.96     35.94 o
  -8   5   6       61.26       59.98     83.96 o
  -7   5   6       16.98      -72.23     72.23 o
  -6   5   6     1892.75     1764.66     50.08 o
  -5   5   6     1918.57     1781.89     52.60 o
  -4   5   6      108.97       41.09     58.66 o
  -3   5   6        4.86      -53.05     53.05 o
  -2   5   6     1843.40     1615.28     47.16 o
  -1   5   6      626.40      495.18     23.58 o
   0   5   6     1128.42      944.11     35.43 o
   1   5   6      318.99      295.04     23.58 o
   2   5   6       10.89       29.47     59.01 o
   3   5   6     1831.61     1693.46     53.11 o
   4   5   6      420.17      395.36     35.43 o
   5   5   6       94.14      130.78     35.66 o
   6   5   6       16.18       35.77    101.36 o
   7   5   6       41.33     -119.27    119.27 o
 -10   6   6      209.18      254.74     47.39 o
  -9   6   6      596.70      503.53     47.39 o
  -8   6   6      916.61      864.90     47.39 o
  -7   6   6      667.36      686.62     41.09 o
  -6   6   6     1129.60     1225.24     41.21 o
  -5   6   6     4578.23     4539.65    114.98 o
  -4   6   6     4634.23     4588.87    107.71 o
  -3   6   6      864.94      865.30     29.65 o
  -2   6   6      181.21      160.02     23.69 o
  -1   6   6     1344.83     1191.24     35.54 o
   0   6   6      100.38       82.99     23.69 o
   1   6   6        2.10      -23.69     53.34 o
   2   6   6      615.69      554.64     35.43 o
   3   6   6      504.96      490.66     35.48 o
   4   6   6     1105.02      974.73     47.56 o
   5   6   6      421.77      416.08     41.61 o
   6   6   6      502.79      584.46     47.73 o
   7   6   6      341.50      447.27     47.73 o
 -10   7   6      180.56      266.53     41.44 o
  -9   7   6       13.61       11.73     35.20 o
  -8   7   6       49.49       46.93     35.20 o
  -7   7   6      101.10      -41.09     76.35 o
  -6   7   6      798.94      853.05     39.38 o
  -5   7   6      926.62      947.20     38.40 o
  -4   7   6      212.18      189.04     24.38 o
  -3   7   6     1154.33     1047.02     35.88 o
  -2   7   6       18.33        0.00     53.86 o
  -1   7   6      168.82      189.67     23.69 o
   0   7   6      581.63      574.85     29.65 o
   1   7   6     1997.54     1914.44     53.34 o
   2   7   6      656.31      555.22     35.83 o
   3   7   6       14.84      -77.26     77.26 o
   4   7   6        3.37       11.90     77.26 o
   5   7   6      410.93      493.35     41.61 o
   6   7   6       60.81      -41.61     95.12 o
   7   7   6        2.10      -47.73    101.36 o
 -10   8   6      154.23       11.73    117.33 o
  -9   8   6      127.28      176.16     35.26 o
  -8   8   6      262.72      293.55     35.20 o
  -7   8   6      220.90      233.62     35.94 o
  -6   8   6      178.33      143.83     34.23 o
  -5   8   6     1107.02     1044.33     40.69 o
  -4   8   6      663.55      786.38     31.48 o
  -3   8   6       30.77       12.19     24.38 o
  -2   8   6       12.81        6.01     48.19 o
  -1   8   6       72.04       36.17     54.26 o
   0   8   6       28.35       41.78     23.87 o
   1   8   6      126.31      149.26     23.87 o
   2   8   6        0.70      -23.87     59.69 o
   3   8   6     1090.03      949.21     41.78 o
   4   8   6      437.97      404.18     35.66 o
   5   8   6       77.71      172.39     35.66 o
   6   8   6      245.48      208.04     41.61 o
 -10   9   6      418.38      318.44     53.05 o
  -9   9   6       36.53       64.56     35.20 o
  -8   9   6       43.26       65.36     35.66 o
  -7   9   6      112.76      155.10     31.02 o
  -6   9   6      124.15       84.30     28.10 o
  -5   9   6      198.48      193.85     27.70 o
  -4   9   6      318.87      324.91     31.88 o
  -3   9   6     3443.41     3361.40     99.07 o
  -2   9   6     1009.16      981.77     30.51 o
  -1   9   6      908.41      910.12     36.17 o
   0   9   6     4989.66     4677.01    108.51 o
   1   9   6     4353.33     4119.27    107.48 o
   2   9   6     1412.29     1331.29     41.78 o
   3   9   6      232.75      262.70     29.88 o
   4   9   6      182.12      196.14     35.66 o
   5   9   6     1089.82     1093.60     53.51 o
   6   9   6      258.92      150.81     42.24 o
 -10  10   6        4.24     -146.80    146.80 o
  -9  10   6      265.92      189.44     41.44 o
  -8  10   6      141.36       36.40     97.07 o
  -7  10   6        0.60      -64.04     83.27 o
  -6  10   6       66.48      114.35     28.62 o
  -5  10   6      139.39      141.19     28.22 o
  -4  10   6        3.83       -6.52     65.36 o
  -3  10   6      736.92      673.17     31.48 o
  -2  10   6     1416.17     1361.91     37.14 o
  -1  10   6      130.68      145.71     24.27 o
   0  10   6      677.34      638.89     36.17 o
   1  10   6      849.68      795.59     36.17 o
   2  10   6      448.59      417.91     35.83 o
   3  10   6        8.91        6.01     65.99 o
   4  10   6       53.44      115.10     30.28 o
   5  10   6      191.51      217.14     42.24 o
   6  10   6       61.25      -54.26    102.50 o
 -10  11   6      135.06       71.03    106.57 o
  -9  11   6        6.76       47.50     95.06 o
  -8  11   6        0.87      -48.88     85.51 o
  -7  11   6        5.57      -12.93     84.02 o
  -6  11   6      223.45      250.68     35.83 o
  -5  11   6      344.55      318.84     35.43 o
  -4  11   6      315.68      259.78     33.31 o
  -3  11   6     1336.56     1252.77     38.57 o
  -2  11   6      350.01      340.48     24.78 o
  -1  11   6      104.05      117.61     24.78 o
   0  11   6     1409.45     1437.57     42.81 o
   1  11   6     1457.22     1486.51     48.93 o
   2  11   6       89.46      109.03     30.28 o
   3  11   6        4.25       30.28     66.62 o
   4  11   6       60.35      121.16     36.34 o
   5  11   6      488.41      488.54     42.24 o
   6  11   6      154.12      265.39     42.24 o
 -10  12   6       77.24       17.80    112.81 o
  -9  12   6      455.93      398.68     48.30 o
  -8  12   6     1112.42     1128.12     56.43 o
  -7  12   6      472.53      480.81     40.06 o
  -6  12   6      179.23      222.06     35.83 o
  -5  12   6     3747.03     3625.64    100.73 o
  -4  12   6     1914.06     1922.51     54.37 o
  -3  12   6      102.08      103.88     25.98 o
  -2  12   6      338.83      352.61     25.64 o
  -1  12   6      260.48      266.19     24.78 o
   0  12   6      695.35      581.14     30.56 o
   1  12   6      673.52      605.58     36.69 o
   2  12   6       30.85      -30.56     67.31 o
   3  12   6       44.95       48.48     30.28 o
   4  12   6       76.03      -90.89     90.89 o
   5  12   6      352.94      351.41     42.41 o
   6  12   6      364.56      446.30     48.25 o
  -9  13   6        0.67       30.62    104.05 o
  -8  13   6        0.11       12.59     37.83 o
  -7  13   6       54.87       20.09     80.24 o
  -6  13   6      316.74      272.83     35.88 o
  -5  13   6      896.27      785.98     43.27 o
  -4  13   6       11.51      -20.49     61.41 o
  -3  13   6      125.38        6.58     72.46 o
  -2  13   6      466.45      475.43     32.11 o
  -1  13   6       57.83       50.48     25.24 o
   0  13   6       15.21      -24.78     24.78 o
   1  13   6      235.66      287.54     30.56 o
   2  13   6        0.32      -24.50     61.18 o
   3  13   6       46.50       18.20     72.69 o
   4  13   6       13.63       48.48     72.69 o
   5  13   6       50.94      103.02     36.34 o
   6  13   6        8.42       36.17    102.50 o
  -9  14   6      288.60      296.87     49.45 o
  -8  14   6      974.69      886.99     51.40 o
  -7  14   6      194.89      148.58     40.52 o
  -6  14   6       44.70      100.56     35.94 o
  -5  14   6     4506.75     4340.19    137.42 o
  -4  14   6     1252.86     1220.15     48.25 o
  -3  14   6      317.86      292.97     33.31 o
  -2  14   6      280.82      244.16     32.11 o
  -1  14   6     1110.42     1115.98     38.06 o
   0  14   6     1624.25     1674.69     50.54 o
   1  14   6     1597.35     1593.99     49.45 o
   2  14   6      171.64      110.12     30.56 o
   3  14   6       38.43       91.74     30.56 o
   4  14   6       32.73       90.89     36.34 o
   5  14   6       62.00       48.48     36.34 o
   6  14   6      113.81      191.62     43.27 o
  -9  15   6      148.36      220.52     44.13 o
  -8  15   6      442.03      456.55     45.67 o
  -7  15   6       58.48       55.00     96.27 o
  -6  15   6      301.29      287.88     43.21 o
  -5  15   6     1074.50     1048.39     50.94 o
  -4  15   6       44.37        0.00     76.01 o
  -3  15   6        9.14       19.97     66.62 o
  -2  15   6     2186.24     2004.75     58.78 o
  -1  15   6     2113.00     2139.36     64.27 o
   0  15   6      846.55      783.63     37.95 o
   1  15   6     1412.92     1396.59     50.54 o
   2  15   6      168.34      174.79     31.19 o
   3  15   6     1045.19     1136.30     49.96 o
   4  15   6      442.82      574.90     43.27 o
   5  15   6      194.24      197.80     43.27 o
   6  15   6      140.99      142.17     43.27 o
  -9  16   6      189.66       82.53     50.77 o
  -8  16   6       86.49      118.53     46.13 o
  -7  16   6       96.65      138.10     41.44 o
  -6  16   6        1.55      -43.21     86.36 o
  -5  16   6       80.14      109.03     36.34 o
  -4  16   6        4.78       27.93     27.93 o
  -3  16   6      371.01      381.86     33.48 o
  -2  16   6      726.97      747.00     39.66 o
  -1  16   6        4.72        6.47     71.20 o
   0  16   6       57.38       69.54     31.59 o
   1  16   6      246.49      221.20     37.95 o
   2  16   6      388.84      418.31     37.49 o
   3  16   6       24.21       62.44     87.39 o
   4  16   6        4.94      -12.36     92.72 o
   5  16   6        2.30       49.45     37.09 o
  -9  17   6      164.13      152.64     44.53 o
  -8  17   6      224.08      224.87     46.30 o
  -7  17   6      337.12      292.35     41.78 o
  -6  17   6        4.79       21.58     93.52 o
  -5  17   6       42.07       50.88     36.34 o
  -4  17   6      217.01      265.79     34.97 o
  -3  17   6       13.83      -81.96     81.96 o
  -2  17   6     1264.95     1112.09     46.59 o
  -1  17   6     1086.79     1020.40     45.79 o
   0  17   6     1683.08     1612.93     57.18 o
   1  17   6     1808.46     1807.41     56.89 o
   2  17   6      571.77      461.98     43.73 o
   3  17   6      928.76      998.94     49.96 o
   4  17   6      430.13      474.52     43.73 o
   5  17   6      352.68      426.56     49.45 o
  -9  18   6       12.35      135.01     44.98 o
  -8  18   6      135.10      167.29     46.82 o
  -7  18   6      757.31      791.53     56.03 o
  -6  18   6      546.96      625.78     50.36 o
  -5  18   6     1033.61     1132.35     50.82 o
  -4  18   6     1170.06     1206.47     49.39 o
  -3  18   6     2628.59     2778.59     82.53 o
  -2  18   6     2044.88     1974.25     60.04 o
  -1  18   6      591.07      654.11     39.26 o
   0  18   6        5.25      -58.49     78.01 o
   1  18   6      855.49      923.17     44.58 o
   2  18   6      380.82      297.04     37.95 o
   3  18   6       37.81       -6.24     87.39 o
   4  18   6      157.25      181.03     43.73 o
   5  18   6       54.97       24.72     43.27 o
  -8  19   6       87.46       34.00    115.55 o
  -7  19   6       28.89        7.04    105.31 o
  -6  19   6       28.70       21.58    100.73 o
  -5  19   6       17.54       79.84     36.29 o
  -4  19   6        4.35       -7.10     35.37 o
  -3  19   6        1.42      -89.63     89.63 o
  -2  19   6       84.11      -20.26     94.55 o
  -1  19   6        1.90      -32.68     32.68 o
   0  19   6        2.98      -78.47     78.47 o
   1  19   6       58.37       19.29     32.16 o
   2  19   6        0.58       12.71     31.82 o
   3  19   6       67.57       68.85     93.92 o
   4  19   6       21.26       68.68     93.63 o
   5  19   6        0.15       43.27    105.08 o
  -8  20   6      185.32      258.86     47.67 o
  -7  20   6      556.39      631.68     56.15 o
  -6  20   6      775.38      755.30     50.36 o
  -5  20   6      571.15      636.77     50.65 o
  -4  20   6     1073.57     1049.59     49.96 o
  -3  20   6     1218.71     1333.75     55.29 o
  -2  20   6     1173.84     1215.91     47.27 o
  -1  20   6       78.79      -13.11     78.81 o
   0  20   6      165.30        6.52     85.05 o
   1  20   6       74.26       83.62     32.16 o
   2  20   6       15.77       25.75     90.03 o
   3  20   6      130.85      222.35     44.47 o
   4  20   6      594.64      654.40     50.82 o
  -8  21   6      223.66      293.49     54.60 o
  -7  21   6      161.07      225.15     49.28 o
  -6  21   6       17.31      -21.58    100.56 o
  -5  21   6      123.68      137.02     43.27 o
  -4  21   6       18.04       21.41     85.68 o
  -3  21   6       61.16       20.89     34.80 o
  -2  21   6      116.18       74.29     94.55 o
  -1  21   6      324.84      325.88     39.89 o
   0  21   6      679.05      713.01     45.79 o
   1  21   6      344.28      315.18     38.57 o
   2  21   6      266.77      302.30     45.04 o
   3  21   6      990.36     1092.80     57.18 o
   4  21   6      256.22      323.99     44.47 o
  -7  22   6        2.62       77.44    112.63 o
  -6  22   6       23.47       78.87     42.98 o
  -5  22   6      206.95      172.56     43.15 o
  -4  22   6      102.07       85.56     35.66 o
  -3  22   6       23.16      -34.85     34.85 o
  -2  22   6        4.66       40.52     81.04 o
  -1  22   6       29.14      -26.84     93.86 o
   0  22   6      371.03      420.26     39.38 o
   1  22   6      216.66      173.70     38.57 o
   2  22   6        2.65      -45.04     90.03 o
   3  22   6        0.09      -38.23    108.28 o
   4  22   6       62.74       82.59     44.47 o
  -7  23   6       20.39       28.16     49.28 o
  -6  23   6      161.35       71.66    121.85 o
  -5  23   6      145.31      150.75     43.10 o
  -4  23   6      266.69      285.08     42.75 o
  -3  23   6      276.05      306.71     41.84 o
  -2  23   6      577.60      575.59     47.39 o
  -1  23   6     1008.25     1071.34     53.91 o
   0  23   6      656.03      743.00     46.42 o
   1  23   6      354.11      534.95     45.67 o
   2  23   6      501.05      514.58     45.04 o
   3  23   6      476.19      649.65     51.45 o
   4  23   6      130.88      -76.23    127.06 o
  -7  24   6       79.51       63.47     49.39 o
  -6  24   6       97.25       28.67     50.19 o
  -5  24   6      454.45      514.06     49.96 o
  -4  24   6      189.58      213.59     42.70 o
  -3  24   6       80.10      153.33     34.85 o
  -2  24   6       45.80     -102.22    102.22 o
  -1  24   6        1.86       54.03     87.80 o
   0  24   6       34.13      -53.05     92.89 o
   1  24   6        5.81      -19.92     92.89 o
   2  24   6      127.02      -45.21     45.21 o
   3  24   6       96.64      147.95     45.04 o
  -6  25   6      127.95      100.04     50.02 o
  -5  25   6       44.71      -14.31     49.96 o
  -4  25   6        0.02      -78.29     99.64 o
  -3  25   6       34.85       69.71     41.84 o
  -2  25   6        0.37      -54.66     95.64 o
  -1  25   6       34.77       -6.75     88.02 o
   0  25   6       93.79       19.92     99.53 o
   1  25   6      113.58      165.86     39.78 o
   2  25   6       14.83      -58.72    104.34 o
   3  25   6       18.54       91.00     39.03 o
  -6  26   6      112.15      106.57     49.74 o
  -5  26   6      252.11      283.53     49.62 o
  -4  26   6      162.87       78.29    113.89 o
  -3  26   6      109.04      -69.60    111.38 o
  -2  26   6       94.26       75.15     95.64 o
  -1  26   6       32.48       61.30     95.41 o
   0  26   6        5.94       26.56     92.89 o
   1  26   6        1.19      -39.78     39.78 o
   2  26   6       41.75     -110.86    110.86 o
  -5  27   6       10.60       28.04    112.29 o
  -4  27   6      258.22      283.99     49.68 o
  -3  27   6      359.61      417.46     48.71 o
  -2  27   6       79.52       54.77    109.49 o
  -1  27   6       73.01      109.26     40.98 o
   0  27   6      411.06      525.34     46.53 o
   1  27   6      479.73      497.52     53.05 o
   2  27   6       99.24       32.62    117.38 o
  -5  28   6       18.27       56.15     49.11 o
  -4  28   6        0.27      -77.61    119.96 o
  -3  28   6       22.67       27.82    111.20 o
  -2  28   6        0.72       13.68    102.68 o
  -1  28   6        0.96       61.47    109.26 o
   0  28   6        1.16      -73.60    113.72 o
   1  28   6       35.51       -6.64    119.39 o
  -4  29   6       42.98     -126.08    126.08 o
  -3  29   6      107.60       48.65     48.65 o
  -2  29   6        7.26      -75.15    116.18 o
  -1  29   6       53.13       88.77     40.98 o
   0  29   6      216.99      295.04     46.93 o
  -2  30   6        0.78      -47.79    109.31 o
  -1  30   6       18.30      -81.96    122.94 o
 -10   1   7      224.87      258.35     50.42 o
  -9   1   7      248.98      273.52     39.09 o
  -8   1   7     1583.39     1610.13     61.41 o
  -7   1   7     1158.40     1335.07     50.77 o
  -6   1   7      742.56      793.13     41.72 o
  -5   1   7      325.55      314.67     32.11 o
  -4   1   7     1745.81     1711.38     48.53 o
  -3   1   7      639.81      653.37     29.70 o
  -2   1   7      247.11      271.86     23.64 o
  -1   1   7      125.98      105.54     23.47 o
   0   1   7      703.27      738.70     35.20 o
   1   1   7      355.93      418.14     29.42 o
   2   1   7      862.30      912.81     41.21 o
   3   1   7     2841.70     2738.47     88.31 o
   4   1   7     2126.96     2024.78     65.13 o
   5   1   7      133.51      131.35     41.78 o
   6   1   7      196.84      286.56     47.79 o
 -10   2   7        5.10       87.57     43.78 o
  -9   2   7       10.21      107.14     37.83 o
  -8   2   7       32.35       66.68     86.71 o
  -7   2   7      271.66      339.79     36.17 o
  -6   2   7      546.09      680.38     41.26 o
  -5   2   7      815.05      832.85     37.54 o
  -4   2   7     3370.70     3356.02     95.06 o
  -3   2   7     2793.78     2364.17     70.91 o
  -2   2   7     5039.44     4355.93    111.38 o
  -1   2   7     4485.94     4215.25    105.54 o
   0   2   7     2961.77     2809.16     76.58 o
   1   2   7     4331.85     4263.73    111.89 o
   2   2   7     1859.95     1796.19     53.00 o
   3   2   7      138.24      201.29     35.54 o
   4   2   7      400.10      420.37     41.44 o
   5   2   7      108.46      -35.54    100.67 o
   6   2   7        2.35      -47.39    106.57 o
 -10   3   7       47.43       24.61    116.81 o
  -9   3   7       12.31     -106.85    106.85 o
  -8   3   7       13.66      -65.07     91.11 o
  -7   3   7       36.07       36.00     79.15 o
  -6   3   7       28.65      -74.00     74.00 o
  -5   3   7      360.00      394.45     30.33 o
  -4   3   7      404.48      390.67     29.59 o
  -3   3   7       51.13       70.34     23.47 o
  -2   3   7      102.19      123.11     23.47 o
  -1   3   7      282.71      258.29     29.36 o
   0   3   7       18.17       88.31     23.58 o
   1   3   7      114.49      223.78     29.42 o
   2   3   7      125.98      188.35     29.42 o
   3   3   7      546.46      580.23     35.54 o
   4   3   7        7.61      -76.98     76.98 o
   5   3   7      140.06       17.74     88.83 o
   6   3   7      105.82      155.04     41.72 o
 -10   4   7        0.04     -110.06    110.06 o
  -9   4   7       17.01       49.22     92.26 o
  -8   4   7       52.51      -19.00     88.65 o
  -7   4   7      454.78      429.36     42.24 o
  -6   4   7     1075.96     1208.93     45.50 o
  -5   4   7      768.65      766.23     35.66 o
  -4   4   7     1186.96     1178.19     41.04 o
  -3   4   7     1398.63     1304.28     40.92 o
  -2   4   7     3585.32     3311.95     93.63 o
  -1   4   7     1346.97     1261.98     41.09 o
   0   4   7     1107.23     1109.34     35.20 o
   1   4   7     1018.67      997.45     41.09 o
   2   4   7      635.30      609.82     35.54 o
   3   4   7       44.45      100.67     29.59 o
   4   4   7       68.88      112.46     35.54 o
   5   4   7       35.66       17.74     94.72 o
   6   4   7        0.77       41.72     41.72 o
 -10   5   7      355.73      282.96     48.19 o
  -9   5   7      415.44      409.21     42.12 o
  -8   5   7      372.02      325.94     36.92 o
  -7   5   7      171.83      167.58     33.54 o
  -6   5   7      180.62      166.43     30.79 o
  -5   5   7     1320.49     1219.23     41.04 o
  -4   5   7      738.68      479.15     35.08 o
  -3   5   7        0.58       29.36     52.83 o
  -2   5   7       20.71       29.36     52.83 o
  -1   5   7       23.25       41.09     23.47 o
   0   5   7       77.71      112.00     23.58 o
   1   5   7     1640.38     1622.66     47.22 o
   2   5   7      481.71      460.27     35.43 o
   3   5   7       71.77       53.11     29.47 o
   4   5   7      982.01      982.80     47.39 o
   5   5   7      548.17      536.73     47.73 o
   6   5   7      381.79      381.69     47.73 o
 -10   6   7       19.86       41.78     41.78 o
  -9   6   7       84.08      107.94     36.00 o
  -8   6   7      356.06      401.89     42.01 o
  -7   6   7      132.18        6.18     80.53 o
  -6   6   7      689.84      578.39     35.03 o
  -5   6   7       25.41      -52.88     64.62 o
  -4   6   7      175.60      117.90     23.58 o
  -3   6   7      175.96      182.74     23.58 o
  -2   6   7       64.17       41.26     23.58 o
  -1   6   7       23.34      -64.90     64.90 o
   0   6   7      411.55      401.26     29.47 o
   1   6   7      933.28      908.69     41.32 o
   2   6   7        0.58      -47.22     70.80 o
   3   6   7       52.67       53.11     29.47 o
   4   6   7       23.07       35.66     35.66 o
   5   6   7        6.63       47.73     89.45 o
   6   6   7       15.68       -5.95     41.72 o
 -10   7   7      275.75      236.94     47.39 o
  -9   7   7      429.31      408.76     47.39 o
  -8   7   7       87.78      105.65     35.20 o
  -7   7   7       15.29      -35.37     70.68 o
  -6   7   7      194.62      212.22     30.33 o
  -5   7   7      142.70      167.52     29.93 o
  -4   7   7        3.60       41.72     23.81 o
  -3   7   7       65.38       71.14     23.69 o
  -2   7   7      298.34      325.94     29.65 o
  -1   7   7      525.07      557.10     29.65 o
   0   7   7       51.34       29.65     23.69 o
   1   7   7      630.04      625.44     35.43 o
   2   7   7       22.40       41.38     65.02 o
   3   7   7      368.05      362.57     35.66 o
   4   7   7      428.66      463.59     41.61 o
   5   7   7      270.69      321.08     41.61 o
   6   7   7      120.45      155.04     41.72 o
 -10   8   7      194.91      199.51     46.93 o
  -9   8   7      103.97       29.36    105.59 o
  -8   8   7      413.89      328.75     41.09 o
  -7   8   7        6.45       32.34     77.61 o
  -6   8   7       43.32       52.31     71.94 o
  -5   8   7     1216.95     1298.90     42.70 o
  -4   8   7      675.92      647.36     35.94 o
  -3   8   7      745.69      694.00     35.88 o
  -2   8   7      584.22      592.65     29.65 o
  -1   8   7     1158.67     1054.91     35.54 o
   0   8   7     3680.47     3461.50    100.96 o
   1   8   7      779.10      746.26     35.83 o
   2   8   7      169.05      154.53     29.70 o
   3   8   7        8.48       35.66     29.70 o
   4   8   7       40.49        0.00     95.12 o
   5   8   7       14.06     -106.97    106.97 o
   6   8   7       82.14      178.91     41.72 o
 -10   9   7      143.01      141.02     46.99 o
  -9   9   7      121.88       52.83     41.09 o
  -8   9   7       84.35       23.98     89.86 o
  -7   9   7       48.37       47.56     74.75 o
  -6   9   7      545.77      536.67     40.75 o
  -5   9   7      156.03      157.28     31.48 o
  -4   9   7       33.89       24.38     67.08 o
  -3   9   7      139.91      150.69     24.10 o
  -2   9   7      125.99      132.61     24.10 o
  -1   9   7       15.36        5.95     59.69 o
   0   9   7       15.62      -35.83     65.65 o
   1   9   7      291.54      262.70     35.83 o
   2   9   7       79.77       83.56     29.88 o
   3   9   7       26.41       53.51     29.70 o
   4   9   7      204.47      172.39     35.66 o
   5   9   7       49.51       89.17     41.61 o
   6   9   7        1.86       84.42    108.57 o
 -10  10   7      110.47     -123.28    123.28 o
  -9  10   7      122.60      142.57     41.61 o
  -8  10   7      190.64      148.86     37.20 o
  -7  10   7       91.16       27.76     90.31 o
  -6  10   7     1035.06      879.32     49.22 o
  -5  10   7     1548.30     1561.25     51.85 o
  -4  10   7      777.98      773.79     37.14 o
  -3  10   7      508.22      481.73     30.51 o
  -2  10   7      634.50      662.98     36.17 o
  -1  10   7     1153.21     1090.91     42.18 o
   0  10   7     2322.81     2513.32     71.66 o
   1  10   7        6.52      -41.78     71.66 o
   2  10   7       58.21       11.96     71.66 o
   3  10   7        3.96      -35.66     77.26 o
   4  10   7      109.68       71.83     95.81 o
   5  10   7       50.10       -6.01     96.49 o
  -9  11   7      105.00       66.73     42.47 o
  -8  11   7      105.37      -95.29    101.65 o
  -7  11   7       38.03       35.43     99.13 o
  -6  11   7      129.99       63.53     35.31 o
  -5  11   7      493.89      496.90     39.20 o
  -4  11   7      138.56      163.57     31.48 o
  -3  11   7       49.04       92.83     24.78 o
  -2  11   7      168.89      128.26     30.56 o
  -1  11   7        3.68      -12.13     66.79 o
   0  11   7        1.18       -6.07     66.62 o
   1  11   7      313.05      293.95     29.99 o
   2  11   7        5.74       30.05     66.16 o
   3  11   7       64.69       30.28     36.34 o
   4  11   7       55.18        0.00     90.49 o
   5  11   7       95.02       78.41    108.57 o
  -9  12   7       46.29      164.89     42.75 o
  -8  12   7       96.57      129.29     38.80 o
  -7  12   7        0.22      -85.79     92.95 o
  -6  12   7       74.79       57.18     35.71 o
  -5  12   7       37.30      -87.51     87.51 o
  -4  12   7       17.65       25.70     70.68 o
  -3  12   7       26.24      -30.96     68.11 o
  -2  12   7       18.55      -24.78     68.11 o
  -1  12   7      599.54      495.52     36.69 o
   0  12   7      356.30      348.66     36.69 o
   1  12   7      161.08      169.64     30.28 o
   2  12   7        1.75       42.41     30.28 o
   3  12   7       38.80      -18.20     78.75 o
   4  12   7      213.51      199.91     42.41 o
   5  12   7       54.58     -162.83    162.83 o
  -9  13   7      674.62      758.33     56.43 o
  -8  13   7     1152.61     1233.60     59.69 o
  -7  13   7      813.43      952.58     50.14 o
  -6  13   7     2511.94     2430.05     72.11 o
  -5  13   7     3758.66     3505.39    101.87 o
  -4  13   7     1570.00     1493.09     51.91 o
  -3  13   7       72.20      102.79     25.70 o
  -2  13   7       15.18       30.96     24.78 o
  -1  13   7      389.97      355.64     30.68 o
   0  13   7      342.49      269.17     36.69 o
   1  13   7      658.12      636.20     42.81 o
   2  13   7     1469.78     1411.59     48.48 o
   3  13   7      393.84      411.96     42.41 o
   4  13   7      803.63      993.56     48.48 o
   5  13   7      737.34      808.18     54.26 o
  -9  14   7       10.87       44.13     44.13 o
  -8  14   7      208.07      280.90     46.82 o
  -7  14   7       68.31       78.81    100.27 o
  -6  14   7      279.17      195.34     43.38 o
  -5  14   7        6.23      -34.11     34.11 o
  -4  14   7        5.43        6.64     86.42 o
  -3  14   7      361.23      391.87     32.11 o
  -2  14   7       27.38       75.83     31.59 o
  -1  14   7       46.28       81.04     31.19 o
   0  14   7      158.76       61.18     30.56 o
   1  14   7       21.95       12.25     73.43 o
   2  14   7       96.75       48.48     84.82 o
   3  14   7       21.26       60.61     84.82 o
   4  14   7        4.05       78.75     36.34 o
   5  14   7        3.75      -12.08    108.57 o
  -9  15   7       68.12      211.59     44.87 o
  -8  15   7        3.91      -33.71    107.83 o
  -7  15   7        4.72      -28.73     93.40 o
  -6  15   7      184.66      196.59     43.67 o
  -5  15   7      676.27      661.78     41.38 o
  -4  15   7      376.71      339.62     39.95 o
  -3  15   7       32.51       12.88     77.32 o
  -2  15   7        0.98      -69.77     76.06 o
  -1  15   7      225.12      278.04     31.59 o
   0  15   7        1.84       30.91     30.91 o
   1  15   7       97.72       30.91     80.30 o
   2  15   7       73.28       73.60     36.80 o
   3  15   7        8.12      -85.05     91.11 o
   4  15   7       26.54       91.80     42.81 o
   5  15   7      143.35       80.35    117.44 o
  -9  16   7        9.38     -110.86    110.86 o
  -8  16   7        9.52       47.79    109.26 o
  -7  16   7      470.02      459.81     50.31 o
  -6  16   7     2188.81     2289.54     72.69 o
  -5  16   7     1765.24     1838.37     62.21 o
  -4  16   7     2081.13     2104.28     59.92 o
  -3  16   7     1764.88     1718.07     52.48 o
  -2  16   7     2316.09     2473.43     64.27 o
  -1  16   7     4703.03     4840.75    139.02 o
   0  16   7     1218.02     1352.35     50.54 o
   1  16   7      847.82      973.93     43.73 o
   2  16   7      969.58     1017.66     49.96 o
   3  16   7      135.50      203.98     37.09 o
   4  16   7      122.07      234.94     43.27 o
  -8  17   7      400.25       34.45    144.63 o
  -7  17   7      445.91      640.61     50.36 o
  -6  17   7      500.97      486.99     50.88 o
  -5  17   7      155.80      160.88     41.95 o
  -4  17   7      328.35      334.98     40.18 o
  -3  17   7     1038.39      998.20     46.30 o
  -2  17   7      324.24      407.84     38.86 o
  -1  17   7        0.40      -82.13     82.13 o
   0  17   7       70.74      -94.78     94.78 o
   1  17   7      368.13      343.40     37.49 o
   2  17   7      102.95       68.68     93.63 o
   3  17   7      279.99      371.44     43.33 o
   4  17   7      377.84      457.46     49.45 o
  -8  18   7       20.52      -27.64     48.36 o
  -7  18   7        9.67       14.37    107.88 o
  -6  18   7        0.83       65.42     87.22 o
  -5  18   7      210.16      239.35     42.24 o
  -4  18   7      133.23       13.68     88.83 o
  -3  18   7       30.07       59.92     86.59 o
  -2  18   7      260.39      228.93     39.26 o
  -1  18   7      402.54      369.27     38.17 o
   0  18   7      749.53      720.45     44.24 o
   1  18   7      439.50      461.98     37.49 o
   2  18   7      384.70      362.11     43.73 o
   3  18   7       11.67        6.24     37.49 o
   4  18   7       11.23     -111.26    111.26 o
  -8  19   7      400.33      588.41     56.03 o
  -7  19   7      132.45      151.04     50.36 o
  -6  19   7      244.28      326.63     43.55 o
  -5  19   7        6.55      -28.22     98.78 o
  -4  19   7      147.92      199.46     41.26 o
  -3  19   7      163.18      280.78     40.12 o
  -2  19   7      120.70       91.57     32.68 o
  -1  19   7      190.05      201.46     38.98 o
   0  19   7       99.06       89.11     38.17 o
   1  19   7       85.51       25.24     37.89 o
   2  19   7      236.79      187.32     43.73 o
   3  19   7      730.77      905.25     56.20 o
   4  19   7      647.25      680.04     55.63 o
  -8  20   7        3.44      -70.17    126.31 o
  -7  20   7       15.61     -100.73    115.10 o
  -6  20   7      621.75      687.42     50.65 o
  -5  20   7      104.93      134.50     42.47 o
  -4  20   7      133.53      206.78     34.45 o
  -3  20   7      991.85     1107.86     54.03 o
  -2  20   7      829.61      902.68     45.79 o
  -1  20   7      835.23      922.31     45.79 o
   0  20   7      419.67      366.63     45.04 o
   1  20   7       75.36       32.11     96.32 o
   2  20   7      195.56      220.12     44.01 o
   3  20   7      115.44       81.39     43.84 o
   4  20   7       39.04       18.54    117.44 o
  -7  21   7        7.69     -115.10    115.10 o
  -6  21   7      102.32      100.96     43.27 o
  -5  21   7      112.95      -71.20    106.80 o
  -4  21   7       15.59       27.64     96.72 o
  -3  21   7       13.57       67.53     87.80 o
  -2  21   7       49.34      -78.81     85.39 o
  -1  21   7       50.74     -104.68    104.68 o
   0  21   7        7.58      -96.49     96.49 o
   1  21   7      130.01       19.29     96.49 o
   2  21   7        1.07      -82.59    101.65 o
   3  21   7      240.71      304.94     44.47 o
  -7  22   7       81.76       86.19     50.31 o
  -6  22   7      302.26      476.01     50.48 o
  -5  22   7      327.13      306.54     49.91 o
  -4  22   7      216.68      194.71     41.72 o
  -3  22   7      915.77      898.44     54.03 o
  -2  22   7     1249.14     1283.56     53.23 o
  -1  22   7      591.75      563.40     45.84 o
   0  22   7      576.95      559.62     45.04 o
   1  22   7      229.55      244.44     45.04 o
   2  22   7      328.53      349.46     50.82 o
   3  22   7       16.18     -120.70    120.70 o
  -7  23   7        1.17      -14.31     50.19 o
  -6  23   7      102.45      100.50     50.25 o
  -5  23   7       66.89       14.25     42.75 o
  -4  23   7        0.21      -69.71     90.60 o
  -3  23   7        0.07        0.00     94.66 o
  -2  23   7        0.08       33.54    100.56 o
  -1  23   7       16.01      -72.74     92.55 o
   0  23   7        8.31     -115.78    115.78 o
   1  23   7       82.57       96.49     38.57 o
   2  23   7       55.62       51.28    102.50 o
  -6  24   7       18.88     -114.24    114.24 o
  -5  24   7        4.58        7.15     42.75 o
  -4  24   7        1.86       20.89     41.84 o
  -3  24   7       11.82       33.88    108.34 o
  -2  24   7      206.51      174.73     40.29 o
  -1  24   7        1.30       72.97     33.20 o
   0  24   7        9.28       52.20     91.34 o
   1  24   7       33.40       19.29    109.37 o
   2  24   7       35.33      -38.57    102.90 o
  -6  25   7       26.87       85.68    121.39 o
  -5  25   7       79.17       35.60    106.80 o
  -4  25   7       44.21       34.85    104.56 o
  -3  25   7        6.67      -75.15    109.26 o
  -2  25   7        1.63       40.52     40.52 o
  -1  25   7       42.81      -46.42     99.53 o
   0  25   7      118.98       52.94    112.52 o
   1  25   7      280.28      383.57     45.50 o
   2  25   7       84.65      225.50     45.10 o
  -5  26   7        2.68        0.00    106.51 o
  -4  26   7       55.94      104.39     41.78 o
  -3  26   7        0.98       20.49    102.45 o
  -2  26   7       69.37       88.02     40.64 o
  -1  26   7        1.75     -132.67    132.67 o
   0  26   7      153.09      132.67     46.42 o
   1  26   7        9.53      -19.57     45.67 o
  -4  27   7       68.27     -132.21    132.21 o
  -3  27   7       15.46     -116.35    116.35 o
  -2  27   7       17.72     -109.03    109.03 o
  -1  27   7        5.51     -112.92    112.92 o
   0  27   7       22.36       66.33    106.17 o
  -3  28   7       64.60      123.16     47.90 o
  -2  28   7       29.52     -116.07    116.07 o
  -1  28   7       99.60      172.90     46.53 o
 -10   0   8       39.08       26.38    112.18 o
  -9   0   8      224.12      201.34     48.59 o
  -8   0   8      435.88      471.60     50.77 o
  -7   0   8      230.53      208.44     43.10 o
  -6   0   8     1049.39     1004.84     46.59 o
  -5   0   8      146.44      162.83     31.31 o
  -4   0   8        8.44       54.60     24.27 o
  -3   0   8     1918.89     1823.04     54.14 o
  -2   0   8     3549.46     3179.80     82.76 o
  -1   0   8     1495.79     1318.24     41.38 o
   0   0   8     1826.56     1850.28     47.27 o
   1   0   8      765.52      783.86     41.55 o
   2   0   8     1524.30     1561.83     53.46 o
   3   0   8     2756.70     2749.52     83.16 o
   4   0   8     1231.52     1176.13     53.74 o
   5   0   8      247.40      208.96     47.79 o
 -10   1   8       63.06       91.34    117.44 o
  -9   1   8       65.11       95.52     40.92 o
  -8   1   8      241.48      333.78     43.55 o
  -7   1   8      342.84      299.10     42.75 o
  -6   1   8      478.97      497.75     38.80 o
  -5   1   8      592.23      557.45     37.14 o
  -4   1   8      589.57      565.57     36.11 o
  -3   1   8     1134.47     1063.90     41.38 o
  -2   1   8      824.83      845.21     35.48 o
  -1   1   8      293.46      307.40     29.53 o
   0   1   8      380.56      467.02     35.48 o
   1   1   8      379.82      350.38     35.66 o
   2   1   8        2.00       17.80     77.21 o
   3   1   8      108.07      237.52     35.66 o
   4   1   8       22.66       17.91     95.52 o
   5   1   8       20.49       29.88    101.47 o
 -10   2   8       12.81      -45.04    115.78 o
  -9   2   8      186.78      190.53     47.62 o
  -8   2   8      178.98      166.26     43.38 o
  -7   2   8        0.60       -6.98     90.83 o
  -6   2   8      145.51      154.53     32.22 o
  -5   2   8       18.18       24.27     66.73 o
  -4   2   8       57.52       -5.95     77.21 o
  -3   2   8       50.71      -65.02     65.02 o
  -2   2   8     1219.48     1149.06     41.04 o
  -1   2   8       74.96       17.57     58.61 o
   0   2   8       50.49       70.68     29.42 o
   1   2   8       46.10       64.79     29.42 o
   2   2   8      108.76       82.47     35.31 o
   3   2   8      870.01      888.08     47.39 o
   4   2   8      375.29      320.39     41.55 o
   5   2   8       18.42      -95.52    113.44 o
 -10   3   8      119.83       69.31     44.13 o
  -9   3   8      212.87      224.18     46.13 o
  -8   3   8      527.38      540.56     50.42 o
  -7   3   8     1055.70     1019.03     48.53 o
  -6   3   8     1315.93     1333.81     50.08 o
  -5   3   8      949.07      944.46     41.55 o
  -4   3   8      964.69      880.64     41.38 o
  -3   3   8     2578.97     2415.40     76.23 o
  -2   3   8     1949.28     1846.73     58.61 o
  -1   3   8      640.02      594.82     35.31 o
   0   3   8      336.13      323.88     35.31 o
   1   3   8     1152.98     1107.17     47.10 o
   2   3   8       20.61       35.54     76.98 o
   3   3   8      326.95      426.27     41.44 o
   4   3   8      102.89       59.18     41.44 o
   5   3   8       61.10      112.46     41.44 o
 -10   4   8       33.58      -56.26    118.82 o
  -9   4   8        4.06       64.67     97.01 o
  -8   4   8        1.99       21.35     42.70 o
  -7   4   8       27.24      135.76     33.94 o
  -6   4   8      155.17      151.72     30.33 o
  -5   4   8       55.35       82.87     29.59 o
  -4   4   8      336.14      275.52     29.30 o
  -3   4   8     1195.78     1190.10     41.04 o
  -2   4   8      215.24      217.89     29.42 o
  -1   4   8     1066.23     1054.17     41.21 o
   0   4   8     2295.41     2273.23     64.79 o
   1   4   8      729.03      722.28     41.44 o
   2   4   8      865.86      959.11     47.39 o
   3   4   8      104.75      153.96     35.54 o
   4   4   8       55.60       65.13     35.54 o
   5   4   8      200.51      226.64     41.72 o
 -10   5   8        5.50        0.00     43.04 o
  -9   5   8        6.66       63.01    100.84 o
  -8   5   8       95.85      132.15     41.72 o
  -7   5   8      501.07      497.75     45.84 o
  -6   5   8      608.10      593.96     41.55 o
  -5   5   8       82.74       64.50     29.30 o
  -4   5   8      100.73       81.79     29.19 o
  -3   5   8     1482.09     1454.86     46.93 o
  -2   5   8      871.58      839.38     35.20 o
  -1   5   8       92.45       35.20     70.45 o
   0   5   8       63.04      117.90     29.47 o
   1   5   8       47.74      -71.03     82.87 o
   2   5   8       12.37       59.18     29.59 o
   3   5   8      155.70      130.26     35.54 o
   4   5   8       69.33      -35.60    100.84 o
   5   5   8        0.53     -101.36    101.36 o
 -10   6   8      167.83      216.23     48.02 o
  -9   6   8      131.96       79.95    104.51 o
  -8   6   8       18.29      -66.68    100.04 o
  -7   6   8      105.23        6.18     98.61 o
  -6   6   8        1.31       29.30     70.34 o
  -5   6   8       41.34       -5.84     70.11 o
  -4   6   8       59.34       64.56     29.36 o
  -3   6   8      599.58      569.35     35.20 o
  -2   6   8      273.76      228.93     29.36 o
  -1   6   8      258.66      212.45     29.47 o
   0   6   8     1121.29     1150.61     41.32 o
   1   6   8      563.95      513.38     35.43 o
   2   6   8      260.64      218.34     35.43 o
   3   6   8      461.20      409.27     41.49 o
   4   6   8      223.16      238.55     41.72 o
   5   6   8      212.17      196.82     47.73 o
  -9   7   8      128.78       41.78    101.42 o
  -8   7   8      137.94      169.47     36.29 o
  -7   7   8        1.56       52.60     75.95 o
  -6   7   8      186.07      194.53     35.37 o
  -5   7   8     1811.78     1691.92     53.05 o
  -4   7   8      395.31      406.75     35.37 o
  -3   7   8       16.63      -11.79     64.84 o
  -2   7   8       31.29        5.89     64.90 o
  -1   7   8      657.32      590.07     35.43 o
   0   7   8      827.63      843.78     41.32 o
   1   7   8      141.81       64.90     29.47 o
   2   7   8       40.14       -5.89     82.76 o
   3   7   8        9.42      -95.12     95.12 o
   4   7   8        5.75       65.59     89.45 o
   5   7   8      111.48       95.41     47.73 o
  -9   8   8      247.69      223.04     46.93 o
  -8   8   8      152.71     -164.94    164.94 o
  -7   8   8      679.43      636.26     42.81 o
  -6   8   8      868.57      694.00     41.89 o
  -5   8   8      613.09      664.07     41.89 o
  -4   8   8        7.29      -47.39     65.19 o
  -3   8   8       24.70       41.49     23.69 o
  -2   8   8      188.35      231.16     29.65 o
  -1   8   8       21.43       47.39     23.69 o
   0   8   8      584.85      584.18     35.43 o
   1   8   8      280.03      309.06     35.66 o
   2   8   8      160.79      190.18     35.66 o
   3   8   8      213.95      225.84     35.66 o
   4   8   8      196.20      255.60     41.61 o
   5   8   8       25.60      -29.82    107.37 o
  -9   9   8      148.40      246.56     41.09 o
  -8   9   8      439.16      441.84     44.81 o
  -7   9   8      181.32      152.01     39.66 o
  -6   9   8      940.11      914.69     42.70 o
  -5   9   8     3480.06     3356.59     95.92 o
  -4   9   8       83.15       83.73     29.93 o
  -3   9   8       50.44       29.65     65.19 o
  -2   9   8       12.66       53.46     23.75 o
  -1   9   8      372.29      328.17     35.77 o
   0   9   8       42.73       65.65     29.88 o
   1   9   8       76.70       17.86     83.22 o
   2   9   8      269.35      219.89     35.66 o
   3   9   8        2.09       17.86     83.22 o
   4   9   8        0.50      -29.70     41.61 o
   5   9   8       43.86      -23.87    101.36 o
  -9  10   8       19.18       59.92     41.95 o
  -8  10   8        4.54      -33.77    101.24 o
  -7  10   8       81.12       -6.87    103.13 o
  -6  10   8      143.42      169.87     37.77 o
  -5  10   8      244.91      256.12     36.57 o
  -4  10   8     1243.75     1121.02     42.18 o
  -3  10   8     1133.04      934.21     42.18 o
  -2  10   8      175.14      214.91     29.88 o
  -1  10   8      501.33      507.43     35.83 o
   0  10   8       33.39       53.74     71.66 o
   1  10   8        9.84        0.00     71.66 o
   2  10   8       11.94       23.75     83.22 o
   3  10   8       30.30      -41.61     95.12 o
   4  10   8        1.91       17.91     41.78 o
  -9  11   8       14.45       86.82     43.44 o
  -8  11   8       43.97      -13.79     41.44 o
  -7  11   8      171.99      176.45     42.35 o
  -6  11   8      502.97      529.58     45.79 o
  -5  11   8     2168.33     2093.06     62.10 o
  -4  11   8      612.98      663.50     36.86 o
  -3  11   8       17.98       24.10     72.34 o
  -2  11   8     1348.16     1121.02     48.19 o
  -1  11   8     1678.78     1599.94     53.74 o
   0  11   8      336.40      286.56     35.83 o
   1  11   8       80.36       47.73     83.56 o
   2  11   8        5.45       35.66     35.66 o
   3  11   8      108.72       41.89     83.79 o
   4  11   8       43.62       24.15     96.49 o
  -9  12   8       66.85      -19.00    120.48 o
  -8  12   8        3.53       28.16    112.63 o
  -7  12   8      187.99      219.49     42.47 o
  -6  12   8       83.05       98.84     32.97 o
  -5  12   8        0.12       50.82     82.64 o
  -4  12   8      152.69      148.58     30.96 o
  -3  12   8      372.51      288.22     36.80 o
  -2  12   8     1343.12     1360.02     48.59 o
  -1  12   8      399.88      382.49     36.46 o
   0  12   8     1396.59     1473.34     48.13 o
   1  12   8      891.84      840.69     48.36 o
   2  12   8      402.57      411.96     42.41 o
   3  12   8      395.54      428.22     42.24 o
   4  12   8      331.84      434.23     48.25 o
  -9  13   8       29.21       51.74     45.27 o
  -8  13   8       17.71     -121.16    121.16 o
  -7  13   8        2.54      -50.36    100.73 o
  -6  13   8        7.32        6.75     33.65 o
  -5  13   8      167.94       38.57     89.97 o
  -4  13   8       23.96      -80.98     80.98 o
  -3  13   8      299.57      315.70     37.14 o
  -2  13   8       36.09       -6.12     79.50 o
  -1  13   8       10.67      -42.81     79.50 o
   0  13   8        7.28      -90.89     90.89 o
   1  13   8       32.03        0.00     36.34 o
   2  13   8       75.53       90.89     36.34 o
   3  13   8        3.81      -12.13     90.89 o
   4  13   8        0.74      -96.49    108.57 o
  -9  14   8        3.86      -85.51    124.94 o
  -8  14   8       39.55       85.96     42.98 o
  -7  14   8       54.31      137.42     43.38 o
  -6  14   8       31.16      108.86     34.00 o
  -5  14   8        9.02      -97.87     97.87 o
  -4  14   8       94.29        0.00     32.11 o
  -3  14   8      834.20      822.72     43.61 o
  -2  14   8      436.57      361.83     36.80 o
  -1  14   8      795.72      795.25     42.81 o
   0  14   8     1243.51     1296.84     48.93 o
   1  14   8     1656.11     1605.49     54.54 o
   2  14   8      527.62      545.26     42.41 o
   3  14   8      459.88      478.64     48.48 o
   4  14   8      534.94      693.60     54.26 o
  -8  15   8      131.42      157.62     50.14 o
  -7  15   8      941.58      928.95     50.82 o
  -6  15   8      595.63      583.95     48.08 o
  -5  15   8      691.21      745.80     46.59 o
  -4  15   8     1054.78     1066.48     51.40 o
  -3  15   8      665.88      752.04     44.24 o
  -2  15   8     1168.08     1250.59     50.02 o
  -1  15   8      802.06      795.25     42.81 o
   0  15   8        1.23       24.50     79.50 o
   1  15   8       13.97      109.03     36.34 o
   2  15   8       10.33       42.41     84.82 o
   3  15   8        4.43      -90.89     90.89 o
   4  15   8        9.48      -48.25    102.50 o
  -8  16   8      228.49      316.15     50.31 o
  -7  16   8       46.92      130.83     43.61 o
  -6  16   8        6.63     -103.65    103.65 o
  -5  16   8        3.01      -53.28     93.23 o
  -4  16   8       24.55      -25.87     90.60 o
  -3  16   8      115.23      102.16     38.29 o
  -2  16   8      270.20      227.50     37.95 o
  -1  16   8      254.25      162.03     37.37 o
   0  16   8       11.39      -49.45     92.66 o
   1  16   8        6.49        6.18     86.48 o
   2  16   8       32.01       55.06     91.80 o
   3  16   8       23.17       30.62     97.87 o
  -8  17   8      480.00      488.54     57.46 o
  -7  17   8      445.99      523.34     50.88 o
  -6  17   8      705.35      733.38     55.86 o
  -5  17   8      676.19      696.69     46.87 o
  -4  17   8      399.71      432.79     39.32 o
  -3  17   8      238.22      238.37     38.63 o
  -2  17   8      207.51      214.85     37.95 o
  -1  17   8      135.26       69.54     37.95 o
   0  17   8        2.25       18.72     81.16 o
   1  17   8        3.40       12.48     37.49 o
   2  17   8       86.12       98.90     37.09 o
   3  17   8       38.47       74.17     98.90 o
  -8  18   8      177.73      287.88     50.36 o
  -7  18   8       88.57       72.69     50.88 o
  -6  18   8        2.20       -6.98     97.93 o
  -5  18   8        0.06       40.86     95.29 o
  -4  18   8        4.60      -26.44     92.55 o
  -3  18   8      369.03      365.66     39.20 o
  -2  18   8     1420.67     1333.41     56.89 o
  -1  18   8      826.54      840.52     50.54 o
   0  18   8      303.83      337.16     43.73 o
   1  18   8      574.49      580.63     43.73 o
   2  18   8      570.11      683.93     49.74 o
   3  18   8      846.92     1069.51     55.63 o
  -7  19   8      103.18       65.30    116.13 o
  -6  19   8        0.35     -112.63    112.63 o
  -5  19   8        1.87       68.34     34.17 o
  -4  19   8        0.06      -33.37     93.46 o
  -3  19   8        0.96      -98.10     98.10 o
  -2  19   8       38.22       57.29     89.11 o
  -1  19   8        0.32      -37.95     37.95 o
   0  19   8       53.12       31.19     93.63 o
   1  19   8       26.32      -56.20     93.63 o
   2  19   8        0.10      -43.73    106.11 o
   3  19   8       17.06      117.44     43.27 o
  -7  20   8       19.68       65.30    116.13 o
  -6  20   8      265.62      276.03     49.56 o
  -5  20   8        3.72     -110.06    110.06 o
  -4  20   8       17.72      -20.03     40.12 o
  -3  20   8       67.96      104.68     39.26 o
  -2  20   8      643.06      721.36     51.97 o
  -1  20   8      157.51      154.13     38.52 o
   0  20   8       38.69       76.12    101.47 o
   1  20   8       38.34       99.87     37.49 o
   2  20   8      120.60      199.80     43.73 o
  -7  21   8      374.63      318.39     57.86 o
  -6  21   8      267.21      240.66     49.56 o
  -5  21   8      292.43      338.65     48.36 o
  -4  21   8      182.24       13.51    101.30 o
  -3  21   8      312.74      327.60     45.84 o
  -2  21   8      521.52      549.43     52.31 o
  -1  21   8       91.97       96.49     38.57 o
   0  21   8        8.48       -6.41     38.57 o
   1  21   8       79.73       88.02     44.01 o
   2  21   8       33.96       81.79     44.01 o
  -6  22   8      160.40      170.61     49.79 o
  -5  22   8       24.05       27.64    103.65 o
  -4  22   8       79.11       33.77    114.81 o
  -3  22   8       13.41      -72.40     98.73 o
  -2  22   8       32.17      117.73     39.26 o
  -1  22   8        5.47      -45.04     96.49 o
   0  22   8       20.36       51.45     38.57 o
   1  22   8      147.33      165.17     44.47 o
  -6  23   8       32.09      -14.19    106.62 o
  -5  23   8       43.31     -118.47    118.47 o
  -4  23   8       24.85       33.77     40.52 o
  -3  23   8      234.52      305.91     46.53 o
  -2  23   8      224.23      256.12     45.96 o
  -1  23   8       39.10      -25.75     96.49 o
   0  23   8       86.27        0.00    109.37 o
   1  23   8      340.20      343.11     50.82 o
  -5  24   8        0.11      -97.58    111.55 o
  -4  24   8        9.31       33.88    108.34 o
  -3  24   8       32.53     -100.56    107.31 o
  -2  24   8        3.59       52.88     39.66 o
  -1  24   8        1.21       -6.47     38.86 o
   0  24   8      144.52      231.56     45.04 o
  -4  25   8       16.36       27.24     47.67 o
  -3  25   8      136.10      160.94     46.93 o
  -2  25   8       80.05       26.56    106.17 o
  -1  25   8        0.10     -111.66    111.66 o
   0  25   8       12.87     -116.24    116.24 o
  -3  26   8       56.71       -6.75    108.34 o
  -2  26   8        8.68      -53.05    106.17 o
  -9   1   9       10.60       65.30     43.55 o
  -8   1   9        1.25       35.94     93.46 o
  -7   1   9     1124.82     1284.30     53.23 o
  -6   1   9     1061.86     1014.45     50.08 o
  -5   1   9       41.66       30.33     30.33 o
  -4   1   9      830.80      866.39     42.12 o
  -3   1   9     1901.37     1897.27     59.12 o
  -2   1   9     1506.42     1406.95     47.27 o
  -1   1   9     1106.82     1069.97     47.27 o
   0   1   9        7.02       41.55     77.21 o
   1   1   9      462.86      516.64     41.55 o
   2   1   9      202.83      201.92     41.55 o
   3   1   9        3.30       47.79     35.83 o
   4   1   9       25.47       29.88    107.48 o
  -9   2   9      321.88      384.09     50.71 o
  -8   2   9      392.49      327.54     49.85 o
  -7   2   9      671.17      702.07     52.02 o
  -6   2   9      649.27      620.80     43.44 o
  -5   2   9       58.33       72.23     30.10 o
  -4   2   9       36.77        5.89     76.86 o
  -3   2   9        1.96       35.48     29.53 o
  -2   2   9        6.68       35.48     65.02 o
  -1   2   9      159.11      153.67     29.53 o
   0   2   9       20.98       -5.95     71.25 o
   1   2   9      173.77      172.21     35.66 o
   2   2   9      714.56      730.12     47.50 o
   3   2   9      762.53      901.53     53.74 o
   4   2   9      552.46      555.22     47.79 o
  -9   3   9      158.33      202.43     50.59 o
  -8   3   9      167.41      155.50     42.41 o
  -7   3   9        8.02       96.95     38.80 o
  -6   3   9      162.63      139.59     36.40 o
  -5   3   9       49.86       41.55     29.70 o
  -4   3   9        7.90      -23.64     70.91 o
  -3   3   9      170.47      123.28     29.36 o
  -2   3   9      268.75      228.65     35.20 o
  -1   3   9        6.23       23.58     70.68 o
   0   3   9       49.67       29.42     29.42 o
   1   3   9       84.88       76.58     35.31 o
   2   3   9       40.21      106.57     35.54 o
   3   3   9       25.07      -47.45    106.74 o
   4   3   9        3.12       95.52     41.78 o
  -9   4   9      380.69      437.43     50.19 o
  -8   4   9      602.89      628.70     48.88 o
  -7   4   9      468.76      488.42     43.84 o
  -6   4   9      855.56      851.05     47.62 o
  -5   4   9      161.80      153.67     35.48 o
  -4   4   9       46.20      -41.04     76.23 o
  -3   4   9      205.20      152.41     35.20 o
  -2   4   9      100.82       88.31     29.42 o
  -1   4   9       12.31       53.00     70.68 o
   0   4   9       44.59      -41.21     82.47 o
   1   4   9       60.57       71.03     35.54 o
   2   4   9      160.19       29.59     94.72 o
   3   4   9      550.59      633.51     47.39 o
   4   4   9      178.67      183.55     47.39 o
  -9   5   9       62.28     -112.52    112.52 o
  -8   5   9       71.16       81.79    115.90 o
  -7   5   9      153.12      182.06     36.40 o
  -6   5   9      476.42      432.11     41.44 o
  -5   5   9      121.26       35.20     82.07 o
  -4   5   9      106.72       99.64     29.30 o
  -3   5   9      355.70      353.36     35.31 o
  -2   5   9      261.68      306.25     29.42 o
  -1   5   9      855.03      859.81     41.21 o
   0   5   9      230.69      230.88     35.54 o
   1   5   9      115.76      201.29     35.54 o
   2   5   9      240.54      213.13     41.44 o
   3   5   9      289.33      296.01     41.44 o
   4   5   9      134.39       83.50     47.73 o
  -9   6   9        3.96       34.68    111.09 o
  -8   6   9      148.41        0.00    111.78 o
  -7   6   9        3.46       23.75     35.66 o
  -6   6   9        0.67      -76.18     82.07 o
  -5   6   9        0.15      -81.79     81.79 o
  -4   6   9       49.55       41.09     70.45 o
  -3   6   9      182.39       58.72     82.19 o
  -2   6   9       73.16      -23.47     82.19 o
  -1   6   9        4.59       23.58     29.47 o
   0   6   9       40.84       76.98     35.54 o
   1   6   9       28.13      -23.69     88.83 o
   2   6   9       46.71      118.41     35.54 o
   3   6   9       38.87       83.45     41.72 o
   4   6   9       16.31      -65.59    113.32 o
  -9   7   9        2.61      -39.20    104.56 o
  -8   7   9       22.52      -30.91     43.21 o
  -7   7   9        6.97      -29.30     82.07 o
  -6   7   9       23.40      -87.62     87.62 o
  -5   7   9      105.13      105.65     35.20 o
  -4   7   9      113.70       52.83     82.19 o
  -3   7   9     1594.52     1414.57     46.93 o
  -2   7   9     1257.93     1168.35     47.22 o
  -1   7   9      904.39      891.00     41.32 o
   0   7   9     2179.42     2077.04     64.90 o
   1   7   9      631.74      531.06     41.32 o
   2   7   9      624.46      699.90     47.45 o
   3   7   9      501.95      524.82     47.73 o
   4   7   9      241.39      274.32     47.73 o
  -9   8   9      105.10      121.05     42.35 o
  -8   8   9       35.29       29.19     99.36 o
  -7   8   9      115.03       82.53     35.37 o
  -6   8   9      517.39      524.65     41.26 o
  -5   8   9      415.79      377.28     41.26 o
  -4   8   9       51.48       53.05     76.63 o
  -3   8   9       14.25      -64.90     76.69 o
  -2   8   9       20.74       59.01     29.47 o
  -1   8   9        8.90       64.90     76.69 o
   0   8   9        1.79       47.22     35.43 o
   1   8   9      443.21      455.17     41.38 o
   2   8   9       38.71       71.31     35.66 o
   3   8   9        2.58       41.72     95.41 o
   4   8   9       52.56       23.87    113.32 o
  -9   9   9       63.12      111.95     41.21 o
  -8   9   9       44.87       74.75     43.61 o
  -7   9   9        1.51      -59.81     95.75 o
  -6   9   9       50.93        0.00     83.73 o
  -5   9   9        6.95       35.54     35.54 o
  -4   9   9      229.31      219.26     35.54 o
  -3   9   9      802.39      669.68     41.49 o
  -2   9   9      103.68       82.99     35.54 o
  -1   9   9       33.85       35.43     29.53 o
   0   9   9      304.38      255.60     41.61 o
   1   9   9       64.49      -47.56     89.17 o
   2   9   9        0.25      -41.61     89.17 o
   3   9   9       14.50       59.46     41.61 o
  -9  10   9      118.47      121.05     50.94 o
  -8  10   9      186.45       73.94    120.99 o
  -7  10   9      304.39      432.97     42.70 o
  -6  10   9      935.09      867.36     48.19 o
  -5  10   9     1691.40     1618.37     53.97 o
  -4  10   9      385.28      385.92     35.60 o
  -3  10   9      186.98      302.82     35.60 o
  -2  10   9      661.57      644.73     41.78 o
  -1  10   9      174.41       59.69     89.57 o
   0  10   9       59.34      130.78     35.66 o
   1  10   9      313.45      368.52     41.61 o
   2  10   9       62.82       41.61     89.17 o
   3  10   9       21.77       65.36     41.61 o
  -8  11   9        1.71      -13.85    103.88 o
  -7  11   9        1.06       25.18     37.77 o
  -6  11   9       17.78        6.12     85.62 o
  -5  11   9      475.54      506.28     42.18 o
  -4  11   9      621.19      572.56     42.18 o
  -3  11   9      281.19      322.39     35.83 o
  -2  11   9      814.13      770.12     41.78 o
  -1  11   9      590.21      644.73     41.78 o
   0  11   9      573.12      579.08     41.78 o
   1  11   9      168.19      184.23     35.66 o
   2  11   9      202.28      219.89     41.61 o
   3  11   9      110.28       53.86     41.89 o
  -8  12   9        3.85     -106.17    113.21 o
  -7  12   9       67.44       45.79    104.62 o
  -6  12   9      111.78      150.06     37.49 o
  -5  12   9      141.92      190.47     36.86 o
  -4  12   9        4.54       30.16     84.36 o
  -3  12   9      179.07      180.80     36.17 o
  -2  12   9        2.50       17.91     83.56 o
  -1  12   9       77.56       89.57     35.83 o
   0  12   9      621.59      638.78     41.78 o
   1  12   9      304.40      316.50     41.78 o
   2  12   9      122.60      138.50     42.12 o
   3  12   9       30.64        6.01    102.50 o
  -8  13   9       92.14      171.53     42.87 o
  -7  13   9        7.12       66.05     99.01 o
  -6  13   9      174.14      114.41     44.47 o
  -5  13   9      564.26      550.92     43.33 o
  -4  13   9      953.18      919.85     49.05 o
  -3  13   9      993.40      897.70     48.88 o
  -2  13   9      246.32      248.91     36.46 o
  -1  13   9     1012.64      962.20     48.13 o
   0  13   9      582.13      586.64     42.35 o
   1  13   9      296.06      242.32     42.41 o
   2  13   9      127.36      114.58     42.24 o
   3  13   9      131.47      150.81     42.24 o
  -8  14   9      483.76      475.89     57.69 o
  -7  14   9      287.11      168.78     47.27 o
  -6  14   9      425.67      399.31     45.10 o
  -5  14   9      396.23      451.74     43.90 o
  -4  14   9      445.70      414.77     43.33 o
  -3  14   9      226.41      214.11     36.69 o
  -2  14   9      157.34      -12.25     97.87 o
  -1  14   9       22.87       72.69     90.89 o
   0  14   9        1.65      -12.13     90.89 o
   1  14   9       40.89       78.75     36.34 o
   2  14   9      118.38      151.44     42.41 o
   3  14   9      143.98      180.91     48.25 o
  -8  15   9       85.99       65.30    130.66 o
  -7  15   9       52.99      -34.11    109.14 o
  -6  15   9      105.41      170.90     46.02 o
  -5  15   9      567.99      636.03     44.98 o
  -4  15   9      318.44      300.13     43.78 o
  -3  15   9      197.55      191.16     37.03 o
  -2  15   9       81.42      134.55     36.69 o
  -1  15   9      269.06      367.03     42.81 o
   0  15   9      154.95      254.46     36.34 o
   1  15   9       28.44       12.13     42.41 o
   2  15   9       11.77      -84.82    103.02 o
  -7  16   9       56.06       82.70     41.38 o
  -6  16   9      134.43      166.49     46.59 o
  -5  16   9       59.21       19.29     96.38 o
  -4  16   9        4.80      -88.48     88.48 o
  -3  16   9        7.14       18.77     93.80 o
  -2  16   9        2.31       36.97     86.25 o
  -1  16   9       68.99      103.99     36.69 o
   0  16   9      106.96      -54.54     96.95 o
   1  16   9      318.73      393.82     42.41 o
   2  16   9      351.28      369.55     48.48 o
  -7  17   9       15.00       76.01     41.49 o
  -6  17   9      139.46      126.54     46.59 o
  -5  17   9       30.40       12.93     90.60 o
  -4  17   9      301.55      280.90     44.70 o
  -3  17   9     1397.25     1346.06     56.89 o
  -2  17   9      522.26      580.63     43.73 o
  -1  17   9      417.73      498.50     43.61 o
   0  17   9      264.17      265.67     43.27 o
   1  17   9      304.19      373.22     48.93 o
   2  17   9      136.28      141.88     43.21 o
  -7  18   9        0.79      -90.94    118.87 o
  -6  18   9       74.65       46.87     46.87 o
  -5  18   9        8.69       19.69     98.38 o
  -4  18   9       31.54     -103.59    103.59 o
  -3  18   9        0.06      -94.78     94.78 o
  -2  18   9       30.05       63.19     88.48 o
  -1  18   9        3.47       12.48     37.49 o
   0  18   9       18.18     -112.41    112.41 o
   1  18   9       63.16       49.45     43.27 o
  -6  19   9      123.60      211.07     47.67 o
  -5  19   9       16.74       39.66     99.18 o
  -4  19   9       83.74       71.83    104.51 o
  -3  19   9      678.06      749.29     50.82 o
  -2  19   9      569.85      631.96     50.54 o
  -1  19   9      234.50      187.32     43.73 o
   0  19   9      186.84      243.47     43.73 o
   1  19   9      222.87      261.15     49.74 o
  -6  20   9        0.72      -40.98    102.45 o
  -5  20   9        9.64       46.82    100.27 o
  -4  20   9       18.58        0.00     98.10 o
  -3  20   9       23.18     -103.08    103.08 o
  -2  20   9       13.44       82.76    101.87 o
  -1  20   9      148.85      187.32     43.73 o
   0  20   9      146.57      243.47     43.73 o
   1  20   9       46.84       93.63     43.73 o
  -5  21   9        7.01       26.96    107.71 o
  -4  21   9       11.18       45.79     98.10 o
  -3  21   9       13.65        6.52     97.47 o
  -2  21   9      116.87       38.52     96.32 o
  -1  21   9       34.52      -57.06    107.83 o
   0  21   9        2.93      -37.66    106.62 o
  -5  22   9       16.22      -33.77    114.81 o
  -4  22   9       10.84     -111.66    111.66 o
  -3  22   9       56.45       45.79     45.79 o
  -2  22   9        3.60       19.29    102.90 o
  -1  22   9        3.89       51.45     45.04 o
   0  22   9       36.02       69.77     44.41 o
  -4  23   9       44.31       99.41     46.42 o
  -3  23   9      116.01      163.80     45.84 o
  -2  23   9       27.32       12.88     45.04 o
  -1  23   9        7.54       -6.41     45.04 o
  -9   0  10       80.30       57.58     50.36 o
  -8   0  10      215.23      251.71     47.62 o
  -7   0  10      471.58      419.00     45.10 o
  -6   0  10      161.18      142.45     37.14 o
  -5   0  10       52.93       30.16     36.17 o
  -4   0  10      182.46      210.56     36.11 o
  -3   0  10      751.62      760.28     41.89 o
  -2   0  10      813.50      768.46     41.38 o
  -1   0  10        4.34       47.27     82.76 o
   0   0  10        1.71       47.50     83.16 o
   1   0  10      126.13      172.21     35.66 o
   2   0  10       33.67      -17.80     41.55 o
   3   0  10       36.29       11.96     95.52 o
  -9   1  10        6.08      -43.10    122.19 o
  -8   1  10       18.78      -60.15    106.97 o
  -7   1  10       21.02      -51.05     89.34 o
  -6   1  10       22.27      -43.15     92.49 o
  -5   1  10      109.04      120.36     36.11 o
  -4   1  10      341.82      280.90     35.88 o
  -3   1  10      539.24      537.87     41.38 o
  -2   1  10      379.03      407.90     41.38 o
  -1   1  10      125.95      124.14     35.48 o
   0   1  10      287.31       47.50     95.01 o
   1   1  10      109.05      231.62     35.66 o
   2   1  10       76.53       71.25    100.96 o
   3   1  10      148.14      119.39     47.79 o
  -9   2  10       57.09       64.67     50.31 o
  -8   2  10      176.06      260.01     46.64 o
  -7   2  10      244.70      206.67     43.84 o
  -6   2  10       95.87       54.60     91.06 o
  -5   2  10       16.87       36.11     84.25 o
  -4   2  10      287.90      283.70     41.38 o
  -3   2  10      844.86      868.97     47.27 o
  -2   2  10      256.25      236.49     35.48 o
  -1   2  10       24.24       35.66     89.05 o
   0   2  10       31.38      -47.50     89.05 o
   1   2  10      142.65      195.97     35.66 o
   2   2  10       28.14       35.83     41.78 o
   3   2  10       60.67       71.66     41.78 o
  -9   3  10      148.35      236.14     50.08 o
  -8   3  10      213.84       91.17    123.74 o
  -7   3  10      221.05      285.59     43.44 o
  -6   3  10       55.11      -18.03     96.27 o
  -5   3  10        9.76       17.74     35.48 o
  -4   3  10      192.79      195.05     35.48 o
  -3   3  10      535.10      579.31     41.38 o
  -2   3  10      532.69      537.93     41.38 o
  -1   3  10      110.88       77.09     35.60 o
   0   3  10      706.37      665.10     47.50 o
   1   3  10      354.40      403.66     41.55 o
   2   3  10      380.85      423.87     47.79 o
   3   3  10      543.78      668.65     53.74 o
  -8   4  10       17.78       12.93    109.89 o
  -7   4  10       11.57      -84.99     91.06 o
  -6   4  10      118.40      124.71     41.55 o
  -5   4  10      118.26       11.85     88.65 o
  -4   4  10      140.06      129.17     35.26 o
  -3   4  10      366.15      404.52     35.20 o
  -2   4  10       16.77       35.31     35.31 o
  -1   4  10       86.43       17.68     88.31 o
   0   4  10      216.07      223.78     35.31 o
   1   4  10      150.08      201.29     35.54 o
   2   4  10       30.50     -101.36    101.36 o
   3   4  10       41.07       29.88    113.44 o
  -8   5  10      148.75      219.14     43.84 o
  -7   5  10        2.69       77.38     41.67 o
  -6   5  10       74.92      112.29     35.48 o
  -5   5  10      248.20       82.07     99.64 o
  -4   5  10        3.56       -5.84     35.20 o
  -3   5  10       17.84       11.79     82.47 o
  -2   5  10       47.48       64.79     88.31 o
  -1   5  10        6.31      -53.00     88.31 o
   0   5  10       27.08      106.57     35.54 o
   1   5  10       72.96      124.31     41.44 o
   2   5  10      137.96      165.75     41.44 o
   3   5  10       80.40      130.26     41.44 o
  -8   6  10      422.07      436.97     48.53 o
  -7   6  10      510.52      514.98     47.33 o
  -6   6  10      962.44      949.61     52.77 o
  -5   6  10     1676.96     1635.66     58.61 o
  -4   6  10      554.59      482.93     41.21 o
  -3   6  10      838.66      848.02     47.10 o
  -2   6  10     1583.03     1531.21     53.00 o
  -1   6  10      274.28      396.68     35.54 o
   0   6  10      156.17      118.41     35.54 o
   1   6  10       70.19      -71.03     94.72 o
   2   6  10        0.80     -100.67    100.67 o
  -8   7  10       14.10       29.70     41.55 o
  -7   7  10      156.60      187.55     41.04 o
  -6   7  10       29.12       52.60     35.08 o
  -5   7  10      185.10      199.57     41.09 o
  -4   7  10       22.00      -88.02     88.02 o
  -3   7  10        2.32       -5.89     88.02 o
  -2   7  10       15.50      -11.79     94.43 o
  -1   7  10        7.13       23.69     76.98 o
   0   7  10      123.34      -11.85     94.72 o
   1   7  10       42.18       23.69     41.44 o
   2   7  10       10.27       95.41     41.72 o
  -8   8  10      146.98        5.84    117.16 o
  -7   8  10      223.34      251.25     46.76 o
  -6   8  10      291.55      234.77     41.09 o
  -5   8  10      553.69      651.54     46.93 o
  -4   8  10      540.33      493.06     41.09 o
  -3   8  10      684.25      725.77     41.32 o
  -2   8  10      522.77      383.52     41.32 o
  -1   8  10      205.19      177.02     35.43 o
   0   8  10      315.83      330.46     41.32 o
   1   8  10      196.78      244.38     41.72 o
   2   8  10        1.93      -65.59    101.36 o
  -8   9  10       70.35       35.37    106.11 o
  -7   9  10      323.70      359.59     47.16 o
  -6   9  10      252.26      200.43     41.26 o
  -5   9  10       15.60       47.39     35.54 o
  -4   9  10       12.31      -88.48     88.48 o
  -3   9  10       39.25      -35.43     88.48 o
  -2   9  10        1.89      -70.80     82.59 o
  -1   9  10       46.04       47.22     35.43 o
   0   9  10      739.39      748.43     47.50 o
   1   9  10      549.61      576.56     47.56 o
   2   9  10      410.92      447.27     47.73 o
  -8  10  10       19.03      -71.77    113.66 o
  -7  10  10       34.16     -113.66    113.66 o
  -6  10  10       15.70     -106.68    106.68 o
  -5  10  10      265.71       53.34    100.73 o
  -4  10  10       58.95      -82.99     94.83 o
  -3  10  10      136.36      165.92     35.54 o
  -2  10  10      244.90      301.50     41.38 o
  -1  10  10      174.72      243.70     35.66 o
   0  10  10       37.50      136.73     41.61 o
   1  10  10        8.08      -41.61    101.02 o
   2  10  10       34.78      -29.76    101.13 o
  -8  11  10        0.83       36.92     43.04 o
  -7  11  10       40.93      -12.08     42.18 o
  -6  11  10        4.36      -11.96     35.94 o
  -5  11  10       41.09     -100.96    100.96 o
  -4  11  10       92.66      107.37     35.77 o
  -3  11  10       42.14      -41.78     95.52 o
  -2  11  10        4.69       47.73     89.57 o
  -1  11  10      180.69       59.46     95.12 o
   0  11  10      779.24      820.20     47.56 o
   1  11  10      349.49      380.37     41.61 o
   2  11  10      309.58      427.93     47.56 o
  -7  12  10      109.76        0.00    116.75 o
  -6  12  10      313.28      379.68     42.18 o
  -5  12  10      487.10      572.56     48.19 o
  -4  12  10     1094.65      919.39     53.74 o
  -3  12  10      675.11      692.52     47.73 o
  -2  12  10      526.36      597.00     47.73 o
  -1  12  10      711.93      680.56     47.73 o
   0  12  10      251.62      261.50     41.61 o
   1  12  10       57.05       59.58    101.30 o
   2  12  10        4.64       17.97    101.76 o
  -7  13  10       12.44       12.48    106.28 o
  -6  13  10        3.98       49.45    105.08 o
  -5  13  10      184.85      127.17     42.41 o
  -4  13  10       31.50      -72.34     96.44 o
  -3  13  10        1.08       17.91     89.57 o
  -2  13  10      116.26       47.73    101.47 o
  -1  13  10        5.69       36.00     95.98 o
   0  13  10        0.07     -107.77    107.77 o
   1  13  10       17.67      114.58     42.24 o
  -7  14  10       49.64       64.10     44.87 o
  -6  14  10      265.16      328.12     49.51 o
  -5  14  10      197.61      104.85     43.15 o
  -4  14  10      498.08      512.98     48.88 o
  -3  14  10       76.98       67.19     36.63 o
  -2  14  10      115.82      163.29     42.35 o
  -1  14  10      109.86      109.03     42.41 o
   0  14  10       15.73       36.34     42.41 o
   1  14  10       26.09      -60.32    108.57 o
  -7  15  10        0.98        0.00    103.02 o
  -6  15  10       16.01     -107.37    107.37 o
  -5  15  10        4.69      -24.78     99.07 o
  -4  15  10        3.23      -55.06     97.87 o
  -3  15  10      111.56      116.24     42.81 o
  -2  15  10      214.35      272.60     42.41 o
  -1  15  10      192.04      169.64     42.41 o
   0  15  10      200.09      284.73     48.48 o
   1  15  10      170.36      224.18     42.41 o
  -6  16  10        0.17      -12.88     96.38 o
  -5  16  10        3.76     -106.28    106.28 o
  -4  16  10      102.39       37.09     98.96 o
  -3  16  10      155.02       73.43    116.24 o
  -2  16  10        0.69       12.25     36.69 o
  -1  16  10        1.19       24.21     90.89 o
   0  16  10       35.58       24.21     42.41 o
  -6  17  10       12.84      154.59     45.10 o
  -5  17  10       18.98       12.65     44.24 o
  -4  17  10       76.96       82.01     44.13 o
  -3  17  10       84.21      105.02     43.27 o
  -2  17  10      134.84       36.97    110.86 o
  -1  17  10       96.41      133.70     42.52 o
   0  17  10       64.06       30.39    109.37 o
  -5  18  10       14.20       25.53     44.70 o
  -4  18  10      403.87      455.00     50.54 o
  -3  18  10      289.74      330.92     49.96 o
  -2  18  10       90.81       93.46     43.61 o
  -1  18  10        3.53       43.61     43.61 o
  -5  19  10        3.67      -12.93    103.59 o
  -4  19  10       10.74       63.19     44.24 o
  -3  19  10        9.47       25.30    101.13 o
  -2  19  10        5.68      -68.68    118.64 o
  -1  19  10       13.35      -12.48    106.11 o
  -4  20  10      120.36      222.86     44.58 o
  -3  20  10      238.44      259.09     50.54 o
  -2  20  10      108.26       68.68    118.64 o
  -8   1  11      303.47      298.01     51.85 o
  -7   1  11      155.35       99.36     43.44 o
  -6   1  11      370.83      307.45     48.25 o
  -5   1  11       37.27      120.25     36.06 o
  -4   1  11        2.29      -65.87     95.81 o
  -3   1  11      215.20      177.71     41.44 o
  -2   1  11        2.23       41.38     88.65 o
  -1   1  11       46.33        0.00     95.01 o
   0   1  11        0.06      -53.46    100.96 o
   1   1  11        8.86      -29.70    100.96 o
  -8   2  11        1.35        0.00    115.15 o
  -7   2  11        0.28     -110.97    110.97 o
  -6   2  11       68.36      -48.13    108.28 o
  -5   2  11       58.31       89.68     35.88 o
  -4   2  11      453.71      395.99     47.27 o
  -3   2  11      625.60      579.31     47.27 o
  -2   2  11        7.13     -100.50    100.50 o
  -1   2  11      274.57       83.16    106.91 o
   0   2  11      106.44       71.25     41.55 o
   1   2  11       96.10       23.69    112.63 o
  -7   3  11        0.12       48.53     97.12 o
  -6   3  11        2.59       -6.01     96.27 o
  -5   3  11        5.75     -106.40    106.40 o
  -4   3  11       43.08       70.91     35.48 o
  -3   3  11        2.18       70.91     35.48 o
  -2   3  11       75.39       89.05     35.66 o
  -1   3  11        1.48      100.96     41.55 o
   0   3  11       45.23       77.21     41.55 o
   1   3  11        1.76        0.00    101.47 o
  -7   4  11       41.29      -90.26    108.28 o
  -6   4  11       21.97      -23.64    100.50 o
  -5   4  11       44.92      106.40     41.38 o
  -4   4  11      562.22      496.55     47.27 o
  -3   4  11      990.68     1053.71     53.28 o
  -2   4  11      408.63      332.12     47.45 o
  -1   4  11      537.19      576.05     47.50 o
   0   4  11      672.99      799.37     47.73 o
   1   4  11      531.84      614.91     53.74 o
  -7   5  11       59.99       41.55    106.91 o
  -6   5  11      140.67      118.19     41.38 o
  -5   5  11       54.98     -111.55    111.55 o
  -4   5  11       31.91       35.20     93.80 o
  -3   5  11      110.65      211.99     35.31 o
  -2   5  11       93.72      100.10     41.21 o
  -1   5  11       12.55      -88.20     94.03 o
   0   5  11      109.18      195.39     41.44 o
   1   5  11       35.31       41.72    107.31 o
  -7   6  11      184.23      212.79     47.27 o
  -6   6  11        1.25       46.87    111.38 o
  -5   6  11       82.80       70.34     41.04 o
  -4   6  11       13.39      -94.21     94.21 o
  -3   6  11       21.73       23.58     41.21 o
  -2   6  11       99.33       70.68     94.21 o
  -1   6  11        1.51       23.69     35.54 o
   0   6  11       29.33       47.39    100.67 o
   1   6  11      147.11       59.18    112.46 o
  -7   7  11      440.93      398.68     52.77 o
  -6   7  11      378.03      375.22     46.87 o
  -5   7  11      524.53      512.35     47.10 o
  -4   7  11      307.30      270.88     47.10 o
  -3   7  11      435.43      435.77     47.10 o
  -2   7  11      146.01      171.70     41.44 o
  -1   7  11        0.07       -5.89     88.83 o
   0   7  11       30.39       17.74    100.67 o
   1   7  11       54.19      153.96     41.44 o
  -7   8  11        1.08        5.84    116.87 o
  -6   8  11        3.60      -17.63     99.76 o
  -5   8  11      412.13      434.34     46.93 o
  -4   8  11      414.95      446.07     46.93 o
  -3   8  11      138.46      194.71     41.32 o
  -2   8  11      121.95      159.85     41.44 o
  -1   8  11      351.29      396.68     47.39 o
   0   8  11      288.56      260.52     47.39 o
  -7   9  11       36.28       46.93    111.55 o
  -6   9  11        1.19      -46.93    105.65 o
  -5   9  11       19.13        5.89     41.09 o
  -4   9  11       47.27      -94.43    100.33 o
  -3   9  11        6.10       35.43    100.33 o
  -2   9  11        0.78      -17.68     41.32 o
  -1   9  11        2.02      -76.81    100.39 o
   0   9  11        0.95       23.87    101.36 o
  -7  10  11       76.39        0.00    117.67 o
  -6  10  11      138.63      100.73     47.39 o
  -5  10  11      373.87      377.62     47.22 o
  -4  10  11      299.69      265.50     47.22 o
  -3  10  11      245.69      212.45     47.22 o
  -2  10  11      255.41      277.35     41.32 o
  -1  10  11      396.77      570.61     47.56 o
   0  10  11      269.18      273.40     47.56 o
  -6  11  11      217.09      201.52     47.39 o
  -5  11  11      201.90      160.02     47.39 o
  -4  11  11      107.97      142.22     41.49 o
  -3  11  11      266.62      301.50     47.27 o
  -2  11  11       43.77      -83.22    101.02 o
  -1  11  11        8.85     -106.97    106.97 o
   0  11  11        1.14      -65.36    101.02 o
  -6  12  11        5.03       17.91     95.58 o
  -5  12  11       21.31       23.87    101.42 o
  -4  12  11        0.40       29.88    101.47 o
  -3  12  11        1.07       77.61     95.52 o
  -2  12  11        0.40       35.66     41.61 o
  -1  12  11        7.22       65.36     95.12 o
  -6  13  11       52.78      -18.09    114.52 o
  -5  13  11       15.70      -29.88    107.48 o
  -4  13  11       24.90      -47.73    101.47 o
  -3  13  11       34.37        5.95     41.78 o
  -2  13  11        1.99      -41.78     41.78 o
  -1  13  11        4.96       53.51     41.61 o
  -5  14  11       22.25      -54.49    102.96 o
  -4  14  11       26.95     -108.00    108.00 o
  -3  14  11      205.90      263.96     42.01 o
  -2  14  11      141.95       36.06    114.24 o
  -1  14  11      193.11      233.51     47.90 o
  -4  15  11        3.35       67.19    109.94 o
  -3  15  11       15.61       24.21    102.79 o
  -2  15  11       18.56       90.89     42.41 o
  -3  16  11       46.85       48.48     42.41 o
  -6   0  12      139.77       55.00    116.13 o
  -5   0  12      250.45      233.45     47.90 o
  -4   0  12       28.94       83.79     41.89 o
  -3   0  12       14.06       83.85    101.76 o
  -2   0  12       72.54       89.80     41.89 o
  -1   0  12      114.33      108.28     48.13 o
  -6   1  12        5.44       24.10    108.28 o
  -5   1  12       37.51      -71.83    113.72 o
  -4   1  12      181.84      299.33     41.89 o
  -3   1  12       21.59     -107.31    107.31 o
  -2   1  12       25.47     -112.52    112.52 o
  -1   1  12       23.61     -118.99    118.99 o
  -6   2  12       49.97       77.95    101.93 o
  -5   2  12      159.07       59.87    113.72 o
  -4   2  12        0.98        0.00    112.52 o
  -3   2  12       21.40       29.53     41.38 o
  -2   2  12       37.64      -59.41    118.76 o
  -1   2  12       68.29      136.56     41.55 o
  -6   3  12      176.16       65.76     47.79 o
  -5   3  12      405.95      443.27     53.17 o
  -4   3  12      870.79      939.93     53.23 o
  -3   3  12      256.41      390.16     47.27 o
  -2   3  12      170.36       29.70    106.91 o
  -1   3  12       77.29       29.70    118.76 o
  -5   4  12       12.79       35.48    106.40 o
  -4   4  12       66.80       94.61     47.27 o
  -3   4  12      129.32       59.41    118.76 o
  -2   4  12       15.55      -17.80    112.81 o
  -5   5  12       68.73       76.86     41.38 o
  -4   5  12      118.63       94.72     47.33 o
  -3   5  12      172.32      178.05     41.55 o
  -2   5  12       49.32      195.97     41.55 o
  -5   6  12       43.07      -76.23    117.27 o
  -4   6  12        0.59       23.58     41.21 o
  -3   6  12        1.09      -41.21     41.21 o
  -2   6  12       31.19       11.79     41.21 o
  -5   7  12      315.36      247.36     47.10 o
  -4   7  12      257.83      294.46     47.10 o
  -3   7  12        4.86      -64.67    111.72 o
  -2   7  12       95.39      -41.44    106.57 o
  -4   8  12       98.14       70.68     47.10 o
  -3   8  12      145.71      248.68     47.39 o
 
